# Supplementary material for: Unlimited in vitro expansion of adult bi-potent pancreas progenitors through the Lgr5/R-spondin axis
Source: EMBO J. 2013 Sep 17;32(20):2708–21. doi: 10.1038/emboj.2013.204 (PMC3801438; doi:10.1038/emboj.2013.204)
Supplement: Supplementary Datasets [file emboj2013204s2.xls]

## Sheet: S1
Differentially expressed genes between duct, acinar, islet, pancreas organoids and whole pancreas tissue
*sorted for genes differentially expressed at least 2 fold in ductal cells compared to nomal adult pancreas tissue
^duct cell sample was prepared from Sox9 sorted cells as described in Suplementary Fig 5
^^acinar, islet and pancreas organoid samples were prepared as described in Material and Methods
Feature number	Gene symbol (Agilent)	Duct cells1*^ vs pancreas (log2)	Duct cells2*^ vs pancreas (log2)	Acinar cells*^^ vs pancreas (log2)	islet3*^^ vs pancreas (log2 )	islet1*^^ vs pancreas (log2)	islet2*^^ vs pancreas (log2)	pc organoids1*^^ vs pancreas (log2)	pancreas organoids2*^^ vs pancreas (log2)	pancreas organoids3*^^ vs pancreas (log2)
9853	Egr1	7.41771	7.04769	0.582297	3.43223	4.02137	4.0473	2.10829	2.73512	0.373297
18354	Atf3	6.08712	6.3225	-0.28677	-0.429943	-0.107637	-0.0698718	-1.14444	-2.42087	-0.38724
36509	Junb	5.56038	5.4297	0.962569	3.0099	2.73067	2.71399	3.41365	3.31679	3.37044
14956	Hbegf	4.93564	4.2241	1.2816	1.42391	1.17874	1.32383	3.42744	3.87493	3.61362
26389	Ier2	4.58389	4.63465	-0.0420821	-0.544136	-0.214141	-0.30238	0.0664809	-0.163074	-0.00805915
45074	Junb	4.33087	4.2112	0.205863	1.83984	1.60199	1.54975	2.40855	2.32551	2.14318
8268	Klf2	4.30852	4.23197	0.824111	1.05579	0.671049	0.554576	-2.43064	-1.49559	-2.42396
17415	Nr4a1	4.29145	4.36847	-0.149139	2.85412	2.42699	2.47807	-1.56276	-1.82562	-0.909997
23709	1700011H14Rik	4.20532	4.34655	0.0967614	-0.720171	-2.14502		4.71857	3.71832	3.48373
1853	Spp1	4.12238	4.68013	1.02497	0.241242	-2.20481	-2.32822	5.00492	4.75689	5.35515
43176	Spp1	4.09269	4.72388	-0.338924	-0.505572	-2.14114	-2.22986	4.84671	4.43728	5.45087
35020	Spp1	4.08239	5.11188	-0.492227	-0.553604	-2.18004	-2.35129	5.02773	4.60146	5.42457
18815	Spp1	4.04885	4.64393	-0.376728	-0.445544	-2.21935	-2.27824	5.11102	4.84032	5.40511
26213	Rgs2	4.02698	4.54817	0.244859	3.55439	3.66577	3.66817	1.57968	1.21401	1.38096
5124	Klf6	3.95757	4.29047	0.235055	-1.0867	-0.771135	-0.640715	1.43596	0.799244	1.20439
28842	Errfi1	3.95274	5.04093	0.376107	0.537285	0.41958	0.436632	2.39794	3.49018	2.93993
5863	Ccnd1	3.93573	3.94074	1.15139	1.74255	2.07242	2.12411	3.04002	3.388	4.14331
42956	Gadd45b	3.9146	3.51628	0.908504	2.10138	1.88592	1.88332	2.4368	2.2029	2.85891
32869	Spp1	3.87399	4.44952	-0.336394	-0.428735	-2.36769	-2.42845	4.82475	4.57621	5.23926
20291	Spp1	3.85492	4.40795	-0.457422	-0.681697	-2.5019	-2.5748	4.63939	4.22553	5.13414
29875	Palmd	3.85134	3.64354	1.46289	0.0592552	0.684246	0.732966	4.71922	4.63081	5.49699
8961	XM_001474025	3.85067	4.04253	1.87159	1.70544	1.43681	1.49315
29477	Spp1	3.77432	4.35901	-0.753955	-0.786627	-2.46237	-2.60383	4.64091	4.10776	5.13427
43288	Ccnd1	3.74887	3.8092	1.45342	2.24755	1.89904	1.95806	3.05499	3.24678	3.94478
25391	Slc39a4	3.73731	3.68155	3.53013	-1.04524	-1.84805	-1.88404	4.38897	4.43961	3.90931
907	Ccnd1	3.73267	3.75284	2.33531	2.3202	1.92683	1.86098	2.76843	3.13496	3.88303
23625	Spp1	3.72382	4.3306	-0.586102	-0.863907	-2.59992	-2.66294	4.59829	4.24515	5.04468
31856	Spp1	3.70689	4.28532	-0.66678	-0.714527	-2.49036	-2.59155	4.65671	4.33467	5.09809
21539	Spp1	3.69639	4.3593	-0.654638	-0.765902	-2.51671	-2.58149	4.62569	4.62104	5.11016
32058	Enc1	3.6713	3.5307	-0.177246	-0.167528	0.902513	0.839434	2.54812	2.85919	2.98962
44952	H2-Ab1	3.57494	3.93368	2.32917	3.20988	2.79517	2.78199			-0.954635
38530	1600029D21Rik	3.54902	2.5257	1.06877	0.424085	-1.26462	-1.06427	3.96545	3.75586	2.84428
32453	Maff	3.53946	3.76024	0.721435	0.266884	0.611921	0.600308	2.82769	3.87376	3.0745
15490	Ccnd1	3.46091	3.50068	1.46921	2.24148	1.68473	1.71478	2.49122	3.06142	3.74529
185	Zfp36	3.45329	3.46956	0.545023	-1.0303	-0.241748	-0.261489	-1.76036	-1.21205
13912	Ccnd1	3.38665	3.42968	1.30868	2.05443	1.57803	1.53927	2.34898	2.7762	3.56914
35234	Ankrd1	3.35985	2.99637	1.78542	-0.28505	-0.872606	-0.731327	4.2026	4.05916	4.79991
17077	Ccnd1	3.32178	3.39556	1.18146	2.01216	1.5261	1.60355	2.31989	2.80273	3.56681
39707	Ier3	3.31874	2.54825	1.1607	0.0694491	-0.446405	-0.480576	3.92141	4.05568	4.14901
24303	ENSMUST00000099633	3.3159	3.30429	1.20836	-0.209378	0.382463	0.432951	4.07575	4.71097	4.4473
19455	Rhoj	3.3	2.32549	0.414684	-0.493847	0.668237	0.729703	1.32883	1.91314	1.75357
21978	Nfkbiz	3.29149	3.00901		-0.218075	0.39907	0.389772	2.11353	1.87863	1.2971
27439	Csrnp1	3.24192	2.81995	0.214016	0.175064	-0.0696932	0.0279683	-0.736175	-0.799164	-0.585911
23862	Kifc3	3.20656	3.10447	0.386921	0.614049	0.942648	0.943127	2.72822	2.90133	2.50923
6499	Actg1	3.1499	3.41131	0.612057	1.39991	2.13387	2.13773	2.43184	1.31506	3.82079
6115	C3	3.13251	2.40873	0.809472	-1.66865	-2.26746	-2.34439	5.52514	5.42053	4.50098
28840	Dusp6	3.11284	3.34953	1.51155	1.57235	1.2171	1.15758	4.05783	4.55499	4.46354
12114	Atp1b1	3.09082	3.55093	1.6585	3.26223	2.4817	2.41987	3.39859	3.39154	2.81715
14995	Scara3	3.08813	2.98963	0.821041	-1.94795	-2.74218	-2.89319	4.74286	4.58971	3.80691
18368	Sult1a1	3.06663	2.709	-1.42539	-1.77239	-1.97534	-2.91481	-0.270348	0.309766	0.422525
13748	Socs3	3.03522	2.56954	0.211249	-0.0801098	-0.358349	-0.328938	-0.585802	-0.0499684	-0.693576
38186	Bicc1	2.97942	3.03806	1.57836	0.101787	-0.205422	-0.140315	3.45835	4.39011	4.01933
24733	Blnk	2.9416	2.79156	0.083202	-0.224003	-0.998253	-0.894937	-2.32275	-1.36342	-2.46401
26801	Gsn	2.93102	1.09729	0.958681	-0.472052	-0.780771	-0.842107	-3.81017	-3.93384	-3.72546
537	Rag2	2.92849	2.34707	-1.05824			-4.01614			-4.86674
7216	Krt7	2.89839	2.43729	3.31353	4.22597	3.83045	3.85722	3.80861	3.51656	3.66973
6347	Tuba1a	2.88934	1.73756	1.25144	3.68207	4.07454	4.05614	2.78971	1.69639	4.06055
21113	Cyp2s1	2.87919	2.67486	2.36219	0.472718	0.186835	0.224781	2.22167	2.10583	1.19499
37426	Btg2	2.86979	3.2078	-0.0138498	0.573315	0.600778	0.606075	-0.726455	-0.494023	0.0585107
19186	Rbp4	2.86867	2.56229	0.690518	6.6192	5.32045	5.37213	4.14444	4.69566	2.85144
21533	Gadd45g	2.86534	2.77689	0.0549638	1.99241	1.58386	1.60477	-1.30986	-0.296291	-2.20082
8839	C3	2.82909	2.08567	0.936898	-1.53043	-2.58142	-2.589	5.23132	4.86516	4.13648
39308	Kif12	2.71906	2.30844	0.0384263	2.08437	0.913505	1.06537	0.706635	0.435219	0.677529
237	Ctgf	2.69886	2.45135	4.51444	0.194527	0.37995	0.377033	6.38578	6.67953	7.7029
30427	Plac8	2.69862	2.94147	3.7825	0.00503483	-1.71906	-1.7932	1.5107	1.52172	2.7241
44488	Trib1	2.6804	2.82221	0.0761759	1.1606	1.32708	1.32638	0.629009	0.971949	0.861478
9044	Epcam	2.65119	2.38757	0.850533	2.02518	2.16221	2.03694	3.81228	3.61959	4.03736
5566	ENSMUST00000066153	2.6444	1.37482	1.59908	0.6259	1.52208	1.52876			-3.84655
5660	Btg2	2.62086	3.48942	0.245584	-0.0458379	-0.00588816	0.0547743	-0.202657	-0.55678	0.304744
42749	Prelp	2.60191	1.75578	0.178287	-2.25411	-3.34393	-3.38239	0.391949	-0.152379	-2.10094
4184	Chgb	2.59435	2.25517	-1.07082	2.7831	2.03456	2.33562
26824	Ptgr1	2.57698	2.32354	0.304765	-1.5428	-1.82909	-1.75876	0.890454	0.124154	1.64474
39765	Myh14	2.5653	2.12112	1.08716	1.15475	0.736535	1.00625	1.01457	1.32617	1.21959
271	Ubc	2.54548	3.42997	1.58512	1.19707	1.93629	1.89878	1.32252	0.836533	1.15562
10663	C3	2.54056	1.78373	0.901911	-1.58369	-2.83189	-2.91532	4.78888	4.90456	3.83274
26833	Evpl	2.5326	2.23565	0.652764	1.94669	1.44172	1.47794	1.88299	1.72854	1.2745
33673	C3	2.52544	1.76959	0.757075	-1.67601	-2.81239	-2.829	4.95342	4.7753	3.928
23736	Reg3g	2.52036	-0.0924365	1.51247	-1.93551	-0.901785	-0.589122	-1.90534	0.345881	1.09382
29940	Irf1	2.51947	2.14388	0.155713	1.32965	1.6108	1.62398	1.17326	0.658878	0.969782
19734	Osgin1	2.51712	2.47614	0.027083	-0.368779	-0.908846	-0.857972	0.954311	1.66344	-0.390401
22213	Id2	2.50745	2.36287	1.52581	-0.672239	-0.25637	-0.341058	3.61444	4.42271	3.64885
14534	2010309G21Rik	2.48185	1.66273	-0.399438	-0.617759	-1.93625	-2.08972	-3.28433	-3.24272	-3.03273
10013	C3	2.46826	1.71402	0.738577	-1.72302	-2.87084	-2.97318	4.81999	4.49551	3.80643
7299	Anxa5	2.46124	2.02731	0.512138	1.40996	1.70717	1.67544	1.52439	1.28018	1.63143
6665	Spry1	2.45442	2.05738	0.432192	-1.24219	-0.880006	-0.8391	0.752013	2.17945	1.37558
712	Olfr1151	2.45004	1.93645
28686	Hsd11b1	2.44972	-0.165681	0.716075	-1.23435	-2.87082	-2.77857	-1.94944	0.134432	-2.83416
11117	Efemp1	2.44966	1.66014	1.69627	-2.6114	-3.32906	-3.62487	1.47309	2.76958	1.52642
9928	C3	2.44865	1.68633	0.628354	-1.83923	-3.00664	-3.01533	4.73579	4.40134	3.75737
29357	Mcl1	2.41786	2.22661	-0.0664261	-0.509755	-0.413873	-0.409006	0.788058	0.763443	1.38794
19495	Bdh2	2.41031	2.68667			-4.85987				-4.1029
37844	Ambp	2.40797	2.55437	-0.517543	0.436178	-0.398334	-0.282053	0.357227	-0.507437	-0.510711
3248	Rag2	2.39792	1.90276	-1.50637
521	B2m	2.39631	2.46283	2.29267	0.400802	0.0353697	0.157275	2.48539	2.05766	2.18214
16392	C3	2.39344	1.67056	0.582072	-1.82325	-2.9659	-2.9553	4.69178	4.38785	3.7408
41404	D4Bwg0951e	2.38916	2.63054	0.0860766	-0.516896	-0.646338	-0.673496	1.09865	0.428591	2.14031
26478	Htra3	2.38578	0.521279	0.709484	-2.56583	-3.144	-3.20548		-4.5552	-5.02274
29818	C3	2.36995	1.67367	0.408689	-1.98036	-3.06336	-3.09721	4.66393	4.40019	3.69416
8559	Abhd1	2.36795	0.905865	0.11784	-1.58176	-1.1325	-1.0022	-1.8147	0.416493	0.554169
8739	Jund	2.36581	2.24171	0.139462	0.977684	0.255264	0.225005	0.310467	0.202107	0.018501
29287	St3gal5	2.36308	2.69647	0.509191	1.99555	2.40743	2.38644	2.34849	3.67051	2.13042
14170	Chgb	2.36258	2.30197	-0.583087	3.54321	1.90991	2.08188
9718	Cbr1	2.356	0.876366	0.351504	-0.126947	-0.278336	-0.455189	-0.27701	-0.00592338	0.831294
32433	Actg1	2.35372	3.0117	0.455329	1.11311	1.18807	1.17979	1.96251	0.740608	3.12607
25825	Lum	2.35358	1.05187	1.37123	-1.15352	-3.00946	-2.88706
33273	Tgif2	2.3519	2.29174	0.718246	-1.4324	-2.77874	-2.94968	2.94313	2.61983	3.00307
17723	Anxa3	2.34968	1.48634	3.12154	0.338595	-0.0444777	-0.0217834	5.31282	5.5843	6.47713
9241	Krt8	2.3408	2.3291	1.22497	-0.145066	-1.06359	-1.1145	2.70417	1.07319	3.15536
5414	Ubc	2.33458	3.17957	0.256197	0.872046	1.76062	1.71989	1.16627	0.615939	1.14285
10496	Ddah2	2.33308	2.00714	0.663719	-0.0144804	-1.21585	-1.32425	2.81803	2.5954	2.94758
20469	Ier5	2.32424	2.02045	1.09806	2.58707	2.90679	2.99094	3.10569	3.45895	3.64185
24500	B2m	2.32363	2.28483	0.665775	-0.00616251	0.102553	-0.0106271	2.39532	1.82149	1.94285
6892	Sparcl1	2.31836	0.895969	0.823649	0.620491	0.81878	0.818095			-6.5154
12942	C3	2.31649	1.64074	0.709814	-1.71423	-2.99447	-3.01313	4.88293	4.58976	3.7324
44762	Krt8	2.31285	2.31052	0.874744	-0.29171	-0.96381	-1.00458	2.46513	1.28292	2.8947
41415	Cbr3	2.31056	2.15622	1.15437	1.55638	1.91645	1.96235	3.11645	3.42861	2.71199
30542	Tspan7	2.31042	2.29023	-0.0181387	4.9698	4.56134	4.52019	1.87833	1.25456	1.92794
15671	Cxcl14	2.30996	-0.630207	-0.173835	-3.39925	-3.42157		-2.81196	0.191184	-1.43292
24428	B2m	2.30464	2.31011	0.583508	-0.208416	-0.149456	-0.0309728	2.28782	1.76586	1.87457
28744	Akap12	2.30277	0.569063	0.643483	0.172137	0.169957	0.129615	1.93341	1.3922	2.63221
21887	Gprasp1	2.30261	2.02036	-0.902379	3.89639	5.07734	4.99493	0.615656	2.15114	0.579981
27617	Dnajb1	2.30136	2.15033	0.35399	1.63997	2.14302	2.18452	1.84293	1.53866	1.97881
245	Cdh1	2.2939	1.9638	0.119194	1.69803	1.20452	1.3443	1.10857	0.692705	0.84615
2401	Apoc1	2.29184	2.46327		-1.35807	-3.97091	-4.14317	-2.97808	-1.45016	-2.7969
44160	Srf	2.28183	2.19868	0.0218084	0.54197	0.88203	0.892697	0.454888	0.347796	0.675084
29792	Shisa5	2.2673	2.35981	0.667425	1.52463	0.912225	0.906817	2.17153	2.39356	1.736
143	Relb	2.26228	1.95874	1.49514	0.0211872	1.0759	0.99182	2.91684	2.18457	3.21091
1383	H3f3b	2.25191	2.3038	1.74984	1.57694	1.13104	1.12281	2.1322	1.71032	2.78121
29298	Rgma	2.22447	2.18241	0.330283	-1.03711	-1.12188	-1.04374	0.880283	1.88867	0.704449
38547	Plxdc2	2.22078	-0.0864807	1.30204	-0.434493	-1.43828	-1.2747	0.627303	1.64467	0.29143
11590	Tspan12	2.21861	1.96128	1.31546	1.88647	2.35272	2.18928	2.58972	2.72836	2.12663
41759	Mpzl1	2.20326	1.99726	1.44452	2.49143	2.51918	2.59635	3.88833	3.9628	4.08033
29842	Cd14	2.2007	2.43913	2.39436	-1.1464	-1.40161	-1.45527	6.0084	7.11027	6.29898
38	Ldlr	2.1928	1.71733	1.33621	3.63133	4.14186	4.10521	2.0682	1.5472	3.25933
14201	Col18a1	2.18743	2.31395	1.8282	-0.115409	-1.52174	-1.57366	2.91045	3.10406	3.58149
26052	C1ra	2.18633	0.821591	0.34684	-1.27071	-1.58612	-1.83812	-1.97025	-1.1899	-1.79233
3622	Cyr61	2.18609	2.41855	-2.35096	-2.29395	-2.91009	-2.79308	-0.0889288	-0.528775	1.3034
19173	Arl4c	2.18589	1.77316	1.74056	0.889696	-0.292006	-0.370212	5.4127	4.34455	5.46156
459	BQ033444	2.18334	1.66839	-0.319236		-3.07482	-3.17954			-2.74398
3960	Chgb	2.15588	2.12302	-1.25157	2.84969	1.9509	2.28548
18585	Aldob	2.15258	2.82863			-0.663273	-1.15438
31050	Lasp1	2.14318	2.03068	0.940943	1.74373	2.04165	2.04183	2.77035	2.98045	3.73482
26152	Eml1	2.13826	2.13342	0.00785203	1.93539	2.49695	2.43116	1.51615	1.29712	1.39894
1258	9030409G11Rik	2.13649	2.28599	0.734174	-1.32001	2.76637	2.73198	1.31626	2.24449	4.22815
11127	H2-Ab1	2.13592	1.91607	0.342182	1.92524	0.879714	1.11069			-2.69616
29841	Myof	2.13547	1.94765	1.28003	-0.553838	-0.796458	-0.926611	3.13739	3.17314	4.31611
6555	BC024984	2.13128	0.594395	0.734418	-0.773193	0.467263	0.507013			-4.16698
30158	B2m	2.12826	2.28288	0.541006	-0.1043	-0.11576	-0.146747	2.29398	1.90422	1.82392
41863	Sparcl1	2.12015	0.732077	0.425993	0.131918	0.672602	0.701961
16811	Nid1	2.10881	0.636725	1.66906	0.522634	0.288129	0.271216	-0.993388	0.379854	-0.963916
29236	Mgst1	2.10229	1.90864	0.484284	-1.13526	-2.11451	-1.94696	2.67889	3.1243	2.94615
35426	B2m	2.08869	2.07867	0.707558	-0.0152481	-0.100315	-0.152931	2.35421	1.81699	1.78297
36493	1110067D22Rik	2.08664	1.95621	0.175012	1.59909	2.22115	2.22799	0.654783	1.05657	1.27324
7858	H3f3b	2.08331	2.07095	0.538523	0.78996	0.820854	0.763951	2.30961	2.11861	2.62397
31466	Sirpa	2.08173	2.00355	0.150077	3.88301	3.78962	3.83044	1.93613	1.65442	1.56092
37078	Mfge8	2.08125	1.40992	0.957721	0.198074	-0.84233	-0.855426	1.72459	2.53299	1.86237
657	Ephx1	2.0784	1.99418	1.50306	-0.317188	-0.16728	-0.166256	2.06012	2.53052	2.41358
37798	Rps4y2	2.07648	0.536356	-0.307327	1.85708	1.04654	1.0757	0.760745	0.648175	0.561571
15635	Krt18	2.06594	1.85273	1.38912	0.312187	-0.672136	-0.640852	2.80335	2.36498	3.31422
33456	Scx	2.04975	0.811348	1.62215	-1.56149	-2.28741	-2.18033	3.38724	2.89344	2.93006
5986	Gprc5b	2.04523	1.69793	-0.0243683	-0.121615	-0.249882	-0.296056	2.35801	2.26821	2.51807
27447	H2-Ab1	2.03056	2.22755	0.31858	1.9002	1.10026	1.22484			-2.48906
7608	Sertad1	2.0261	1.11795	0.722639	0.290773	-0.217651	-0.212906	1.45018	1.01484	0.900301
19271	Trp53inp1	2.01566	2.09772	-0.0749271	-0.418101	0.529403	0.503095	1.1127	1.38055	1.4472
7896	Gpc3	2.01419	0.612815	-2.27347				2.07107	1.2524	2.1582
25528	Tmem140	2.00721	1.22782	0.628593	1.87029	1.78908	1.80206	0.800566	2.2785	-0.308068
6014	Dab2ip	2.00578	1.78349	0.454279	1.07429	1.7534	1.7574	2.40884	2.54044	2.55837
32082	Enpp2	1.99284	0.907573	0.0211247	2.84101	4.45527	4.33558	-2.48032		-3.25106
22161	Ly6d	1.98807	2.9443	1.92777	0.259632	-2.69626	-2.5033	3.07596	3.572	1.53988
37574	Gas6	1.97593	2.20731	0.551442	-1.13881	-1.97412	-1.97092	1.77767	2.43423	1.5498
16511	Lpl	1.97256	1.47221	0.108358	-0.131017	0.94222	0.968266		-6.27004	-5.79277
29330	Srgap2	1.96968	1.56189	-0.072177	-1.0252	-0.471168	-0.448634	0.852914	1.05301	1.40633
5246	Ubc	1.96496	2.82913	-0.264376	0.455481	1.39618	1.3703	0.831596	0.257522	0.806613
19378	Agrn	1.96413	1.92878	0.784707	-0.982151	-1.36175	-1.28126	3.13826	3.3912	3.67832
5492	H2-Q7	1.96307	2.16426	1.131	2.06295	2.16116	2.12768	1.44709	1.16346	1.12593
15962	Igl-V1	1.96202	1.48356	-1.10335	-0.676533	-3.27944	-3.30948			-3.9979
2503	Cys1	1.95984	1.69459		0.556474	-0.730229	-0.469844	-0.622476	0.342558	-0.817895
37709	Txnip	1.95764	3.23435	-0.12973	0.105454	0.712437	0.725534	0.0763092	1.61328	-0.203479
13568	Klf4	1.95679	1.68154	0.494315	1.04167	-0.457141	-0.462577	0.686949	0.976236	-0.476688
29919	Col5a3	1.95605	-0.163314	1.62577	-1.46782	-2.67354	-2.67378		-3.19442
6774	Cish	1.92975	1.59703	0.230042	0.932172	0.580714	0.598437	-0.677072	-0.393149	-0.721054
6913	ENSMUST00000103743	1.92658	1.60941	-0.0271461	-1.15977	-2.13287	-2.11437	-3.48322	-2.65117	-3.09772
7669	Ubc	1.92295	2.79462	0.3273	0.905609	1.30734	1.29097	0.68339	0.144865	0.708719
5053	Glo1	1.91959	1.63824	0.17045	-0.974243	0.458566	0.565514	1.20896	1.16064	1.88404
25335	Ccdc80	1.91165	0.790679	1.24718	-0.666938	-1.3119	-1.5518	-0.814805	-0.650211	-0.144176
21515	Cebpa	1.90085	1.94009			-1.90113		1.70474	1.56481	1.09098
42657	B2m	1.90064	2.07722	0.481768	-0.0922757	-0.316119	-0.274691	2.55345	1.80764	1.60384
41987	G6pc2	1.90036	1.62215	-2.0029	3.54393	2.74589	3.03149
26170	C230096C10Rik	1.89373	1.59065	-0.309546	1.73104	2.78037	2.82825	1.11968	1.86257	1.83593
5367	Tm4sf4	1.88969	1.9994	0.881034	0.752699	0.364014	0.536375	0.49931	0.395756	-0.115241
7376	Nhsl1	1.88357	1.46618	-0.0001562	0.0875559	-0.0915717	-0.0354389	2.06691	3.01577	1.90615
14060	Slc28a3	1.88352	2.22617		-2.18096	-4.28915	-4.10382	1.46852	0.816207	0.341019
5665	Farp1	1.88137	1.70626	0.19543	0.243731	1.61087	1.63968	2.43124	2.68462	2.95956
11081	Cldn8	1.87956	0.850942	0.213948				0.860751	0.745018	1.20818
42646	A_51_P472113	1.87246	-0.186267	-0.463284
11763	Glis2	1.8711	1.58051	0.88874	0.0633547	0.59773	0.51238	1.76808	2.05929	2.29038
10464	Anxa13	1.87064	1.51382	0.319211	-2.55241		-4.57431	-0.240645	-0.393636	-1.26826
207	Trappc6b	1.85826	1.72945	1.52627	1.72041	2.98784	2.97646	0.64942	0.900415	1.22002
32151	Gmnn	1.85708	1.54621	0.178001	0.292933	-0.306033	-0.365022	1.58601	0.636773	1.79873
35817	Calm2	1.84602	1.8861	0.870911	2.71816	2.72815	2.68803	2.65348	2.27747	3.30058
5539	Hnrnpm	1.8458	2.07808	0.659384	1.93702	2.49529	2.54482	2.57484	1.93828	3.1864
41408	Cd97	1.84497	1.48158	1.52577	0.235286	-0.531831	-0.431827	1.79363	1.20951	1.18782
5230	Pyy	1.84131	1.6673	-0.654616	0.826907	0.187873	0.344414			-3.21177
31143	Tle4	1.83934	1.82121	0.0484311	-0.0498932	0.51487	0.539525	1.07048	1.28901	1.36611
28486	Timd4	1.83797	0.711993	-0.573562
11362	A_52_P517668	1.81928	0.89585	1.11272	-1.40757	-1.70063	-1.8421	1.52884	-1.41006	2.35811
10029	Bhlhe40	1.81386	1.49232	-0.101427	-1.20732	-0.920493	-0.805077	1.411	1.30579	2.1395
146	Tubb2a	1.81355	1.50493	1.63188	3.32982	2.78641	2.76621	2.67066	2.81856	2.2955
5754	Mfap2	1.81166	0.185331	1.18927	1.75969	2.10077	2.06411			-1.64006
24522	Gsta3	1.80939	1.6529	0.754725	-3.871	-6.07966	-5.94551	2.15016	3.01592	2.99545
42170	H2-Ab1	1.80483	1.75977	0.102412	1.35634	0.748095	0.737613			-3.30773
34255	Crip1	1.78654	0.898546	1.3284	0.0360388	-0.381161	-0.317182	0.712646	-1.37388	1.19109
52	2210010C04Rik	1.7786	2.01796	1.28155	-1.84681	-1.70822	-1.479			-8.61782
7734	Lmo7	1.7742	1.39989	1.87825	2.6892	3.05611	3.16273	2.2041	2.74756	2.38865
29115	H2-Ab1	1.77145	1.82198	-0.338022	1.4001	0.743642	0.724664			-3.21757
41063	Pla1a	1.7707	-0.227793	1.33189	-1.15124	-1.04806	-0.997772	-1.15787	-1.51199	-1.22302
41690	Smoc1	1.76032	1.62749	0.690835	-1.52079	-2.08249	-1.96248	1.14549	-0.228758	-0.897924
32702	Pts	1.75978	1.95804	0.506285	3.64322	4.13733	4.12331	2.57197	2.23339	2.46146
26092	Ces3	1.75101	2.05027		-3.73491
28958	Fhl1	1.74959	1.13893	-0.96034	1.22371	1.85744	1.83801	-4.67477		-4.73259
21692	Hsd17b11	1.74847	1.31612	0.65732	1.1415	1.48677	1.50758	0.564485	1.00001	0.44634
5703	Anxa4	1.74845	1.98183	0.834978	0.818555	1.07473	1.14756	3.12673	1.85976	2.96234
33461	Fam183b	1.74586	1.41975		4.69891	3.55278	3.65756
31808	Epha2	1.74555	1.30659	1.15938	-0.225311	-0.702435	-0.614736	2.90088	3.01571	3.83686
4667	Cebpd	1.74438	0.424038	-2.49848	-1.53376	-2.01599	-1.92721	1.87417	2.51373	1.28903
6830	Tmem43	1.74142	1.46976	0.730513	0.528575	1.26574	1.34003	1.79695	3.19062	2.52927
5699	Snx12	1.73777	1.40226	0.552174	1.15757	2.37393	2.39723	1.94731	1.80672	2.11373
8122	Arhgap24	1.73579	1.69343	-0.12663	1.28703	1.60919	1.6462			-6.04778
28296	Rps4y2	1.73555	0.295244	-0.810247	1.48512	0.783013	0.809601	0.641996	0.426732	0.29943
19504	Ephx1	1.73172	1.60092	0.906478	-0.641231	-0.734483	-0.653746	1.33847	1.8393	1.84402
44808	Pvr	1.73139	1.42979	0.307534	-0.799797	-1.39708	-1.35688	2.13134	1.95653	1.90857
24328	Sphk1	1.7273	1.4861	-0.336166	-3.21465	-4.42758	-4.47204	1.91914	2.23436	1.41736
37715	Zfp36l1	1.72645	1.54647	0.438756	-1.82367	-2.80203	-2.80452	2.02505	2.39402	1.34227
24665	Dusp2	1.7255	2.03014	-0.0460449	-0.416905	-0.870498	-0.932074
21676	Abca8a	1.72293	-0.258445	-1.53031	-1.21079	-2.56864	-2.26692			-4.14525
29165	Igtp	1.72167	1.63301	0.133011	1.67315	2.038	1.9985	0.0613724	0.0013881	-0.451677
30125	Rps4y2	1.7216	-0.0887066	-1.06609	1.26192	0.340148	0.52252	0.259939	0.256989	0.0199691
37387	H2-Ab1	1.72157	1.83212	-0.0218105	1.52636	1.05343	1.09057			-2.25004
44217	Bbs9	1.72117	1.55379	0.246823	1.19369	2.13465	2.1586	0.961137	2.06164	1.21661
6838	Ptp4a1	1.7186	1.70716	0.363686	-0.608562	-0.0445744	-0.0504805	1.39566	1.83989	1.62823
28477	Ptplb	1.71613	1.47293	0.652053	0.569372	1.25783	1.26641	2.00194	1.97573	2.66511
8627	Lrrfip1	1.71376	1.49541	0.53448	-0.170236	0.0974009	0.0309966	2.27108	2.43329	2.13666
26784	Ift57	1.70683	1.55571	0.087259	3.31132	3.28862	3.23622	2.51752	2.76676	2.45082
27175	Mpzl2	1.69933	1.44459	1.38211	-3.13869	-2.96053	-3.13969	3.10632	4.03614	3.34495
2657	Krt19	1.69595	1.27503	0.659446	-1.50306	-5.01925	-4.98809	3.23991	1.79824	2.63725
6728	H2-Q7	1.69319	1.82843	1.06735	2.01813	1.7556	1.7833	1.09246	1.20697	0.806145
1397	Bcl6	1.69146	1.49759	2.63562	0.418844	-0.557667	-0.501286	2.35236	3.30217	1.96574
19424	H2-Ab1	1.69095	1.65476	0.0843495	1.17904	0.682487	0.738399			-3.02327
29427	Osbpl7	1.68212	1.60667	0.674118	2.19164	2.22605	2.1706	2.28036	2.87092	2.00891
34906	Pvr	1.68089	1.18431	0.247075	-0.178307	-0.96116	-1.15173	1.21167	0.928122	1.49967
44139	Nfkbia	1.68016	1.67938	0.115241	0.935262	0.0737982	0.12496	1.8062	0.921428	1.1794
44134	Fads3	1.67994	1.35464	0.693053	-1.97967	-2.50244	-2.45747	1.06908	1.35805	1.73239
12301	Shisa5	1.67985	1.6918	0.655613	1.19705	0.950939	0.919199	1.33336	1.02579	0.985033
6193	Lamc1	1.6739	1.05693	0.731289	-0.543616	0.0362621	0.0246921	0.862761	0.985916	1.20811
6372	Tram1	1.66798	1.45964	0.738661	-0.40475	0.292699	0.324161	-1.27713	-0.793861	-0.892635
39093	Chgb	1.66694	1.53205	-1.66013	2.68063	1.05317	1.26989
7667	Fstl1	1.66463	1.04958	1.70289	-0.1453	-1.54794	-1.63156	-0.707561	-0.826707	-0.112018
5200	Selenbp2	1.66451	1.46479	0.334054	-3.38033	-2.99816	-2.8905	2.13525	2.41144	1.60867
8281	Procr	1.66275	1.27403	1.1195	-1.05729	-1.80427	-1.77951	-0.0895688	-0.37852	1.05773
23922	Cd9	1.66112	1.20463	0.921182	-0.201288	-0.321875	-0.339243	2.38849	2.44241	1.87327
28836	Frmd8	1.65984	1.58016	0.920562	0.816265	0.337209	0.294781	3.08975	3.15858	3.05023
33549	Abca3	1.65821	1.30707	0.1023	0.95353	1.12154	1.11965	1.44873	1.47611	1.03552
17899	Plekha6	1.6581	1.09311	0.0188262	2.29544	2.68157	2.69821	1.42568	2.05257	1.81746
13096	Evc2	1.65512	1.38145	0.018318	-1.10321	-1.13954	-1.10402	1.75182	2.31662	1.64214
16936	Zfp36l1	1.65478	1.4241	0.396625	-1.89496	-2.78804	-2.84037	1.92459	2.3029	1.31198
668	Rpl7a	1.65208	1.73178	1.385	1.43129	0.69345	0.411283	2.01848	1.64804	1.89428
6116	Tmem141	1.65131	1.34397	0.504273	0.952873	1.62032	1.61261	1.98327	2.03614	2.29671
17890	Macc1	1.64921	0.961708	-0.178391				2.47648	1.98154	3.06479
32432	Sfrs5	1.64637	1.83404	0.040444	0.295454	0.829086	0.829482	0.940326	2.42326	0.757596
34127	Ubc	1.64188	2.41996	0.0785381	0.848487	0.967473	0.922345	0.429881	-0.0935756	0.382865
30193	Chgb	1.64064	2.12457	-2.37333	2.69795	1.22671	1.43704
13995	Ubc	1.63919	2.52124	0.277115	1.02321	0.99452	1.01972	0.407118	-0.084149	0.444321
41430	Hexim1	1.63221	1.78662	-0.000529566	1.54324	1.54049	1.55311	1.38299	0.703559	2.22634
19821	ENSMUST00000021120	1.63168	1.30466	0.342462	-0.109685	-0.6184	-0.561067	0.827415	-0.835957	0.150907
8764	Fam92a	1.62988	1.23607	0.978626	2.24042	2.85809	2.73036	2.33998	2.20186	2.78932
6134	Carhsp1	1.624	1.48734	0.626487	-0.614131	0.36506	0.471058	1.56208	1.13922	2.24508
24169	Dbp	1.62096	1.24129	0.013338	1.9215	2.41968	2.44005	-1.09521	-0.928464	-1.29094
22597	Mgp	1.61547	0.609057	0.22092	0.142183	0.197207	0.164964	-3.40071	-4.58836
470	Ifi27l2a	1.61465	0.978431	2.16076	0.631207	-2.21991	-2.32223	-4.19443	-3.89287	-3.89802
18138	Phyhd1	1.61207	1.73845	-0.336262	-1.47563	-2.10642	-2.09849	1.76914	2.38489	0.90234
33000	Ubc	1.61118	2.39467	0.00638913	0.750274	0.891116	0.879444	0.37306	-0.117901	0.327743
34194	Sgce	1.61093	1.06538	0.214649	0.665328	0.377297	0.377572	-3.04699	-2.95713	-2.70477
36229	Ifngr1	1.61065	1.2556	1.45555	0.736679	0.455636	0.449342	3.82041	4.19257	3.93123
30468	Tmem205	1.60685	0.869777	0.275325	-0.67647	0.294083	0.284294	0.460263	0.940377	0.747254
41688	Pgcp	1.60088	1.01506	0.325494	3.80698	3.883	3.95737	-0.358317	-1.49083	-0.36858
22185	Tnfrsf12a	1.59906	1.51547	1.16128	-0.0472376	-0.893835	-0.863191	3.28613	2.50814	3.79775
32909	Aldh3b1	1.59474	1.51891	0.931189	1.65635	1.70705	1.67112	0.751639	2.11424	0.919619
9519	Tspan14	1.58934	1.55051	0.798232	-0.0660661	-0.0778455	-0.0511064	3.52037	3.47927	3.44397
42268	Ubc	1.58602	2.52547	0.1689	0.862758	0.975435	0.941919	0.227039	-0.286767	0.428342
14881	Rarres2	1.58479	-0.0987665	0.543094	-0.154844	-1.61561	-1.67742			-4.96171
33389	Dnaja1	1.57995	1.70736	0.569463	1.62807	1.94605	1.98262	1.67694	1.83067	2.46239
23962	Osbpl5	1.57957	1.40456	0.1631	1.29075	2.6116	2.70041	1.13641	1.53908	2.19399
230	NAP014233-001	1.57585	0.919681	2.26783	-1.94248	-1.45828	-1.60517	-1.77079	-2.0015	-1.56648
8162	Slc27a1	1.57392	1.57714	0.640459	-0.14967	0.194096	0.129041	0.134612	0.574695	0.117337
8909	Cpne8	1.5704	1.6902	0.188779	-1.67578	-0.728376	-0.817692	2.20985	2.70328	2.70165
28	Sox9	1.56917	0.956568					2.63349	3.08093	2.29248
17950	Gdf15	1.56699	1.69886	0.594544	-1.34103	-1.99651	-1.9556	-0.807372	-0.332031	-0.313898
6384	Cotl1	1.56393	1.24726	1.72569	3.44314	3.5319	3.5615	3.57818	2.60646	3.44492
16159	Cytsb	1.56279	1.48459	1.00461	1.01801	1.38658	1.32808	3.15334	2.95393	3.77385
32992	Fam20c	1.56077	1.42235	0.490122	2.76747	2.70485	2.74816	1.66087	2.0006	0.339767
7548	Pmp22	1.55884	0.571665	0.734988	1.00107	-0.361795	-0.341385	-3.81991	-3.67822	-3.72155
29786	2810474O19Rik	1.55244	1.33933	-0.0169956	-0.117534	0.0958877	0.0959616	1.26774	1.52036	1.17901
6743	Gprc5a	1.55089	0.883492	1.38153	-0.0882081	0.00399597	-0.000459	2.17205	2.30487	2.87383
10808	Ubc	1.54981	2.4375	0.225334	0.924032	0.951249	0.862611	0.314761	-0.155627	0.369199
19920	Ghitm	1.54978	1.13372	0.829332	0.348956	1.18392	1.26125	0.82326	1.12318	1.79595
6426	Irf6	1.54815	1.36575	0.719287	-0.0170607	0.470351	0.836523	0.521069	1.06315	0.501313
26523	Ifi27l2a	1.54752	0.933051	0.390102	-0.200425	-1.85954	-1.91562	-2.69978	-2.30637	-2.55243
16711	Bdh2	1.5462	1.8555	-2.9907		-6.66766	-6.80124	-5.78793	-5.4585	-5.90945
12422	Hyi	1.54466	0.160487	0.178441	1.27608	0.447286	0.410083	1.31506	2.29246	0.5595
44344	Canx	1.54262	1.4047	-0.0378032	2.32831	2.98246	2.98258	2.0709	2.70676	2.66075
19017	Sort1	1.54108	1.00084	0.0131233	1.71047	2.80547	2.83552	0.533407	1.30952	1.6222
34190	Hmgn1	1.54015	1.48408	0.743396	1.8821	1.66543	1.68394	3.09659	2.83478	3.61391
23456	Ift122	1.53979	1.58018	0.113421	1.92626	2.32146	2.28917	1.51978	2.04635	1.61925
39397	Nfe2l2	1.5329	1.71435	1.32255	0.176554	0.922108	0.95148	3.40143	3.65524	4.10931
27087	Unc84b	1.5291	1.3904	0.274671	0.340191	-0.18295	-0.171735	0.88115	1.55184	0.472772
44905	Chgb	1.52754	1.85203	-1.81822	2.98531	1.57659	1.72932
11411	Scpep1	1.52697	1.69028	1.12494	2.25848	1.18773	1.11471	0.366859	3.06335	0.877414
38679	Ccni	1.52283	1.58398	0.222136	1.80093	2.29691	2.25075	2.03219	2.39987	2.19957
25270	Col5a1	1.51803	0.162394	0.974385	-1.43483	-2.7755	-2.73892	-2.38359	-1.90661	-2.58752
15354	Rps4y2	1.51696	0.788421	-1.11207	1.84457	0.397734	0.519339	0.305759	-0.0956083	0.168363
875	Pnp1	1.51572	1.26051	1.76022	0.304327	0.557426	0.567923	1.5328	1.10229	1.6134
29396	H2-Ab1	1.5136	1.49262	-0.697132	1.1458	0.555984	0.524844			-2.92674
15347	H2-Ab1	1.50858	1.04554	-0.441954	1.30957	0.41039	0.464437			-3.28317
34925	H2-Ab1	1.5073	1.63142	-0.203098	0.977077	0.691547	0.717739			-2.97977
145	Btg2	1.4988	2.31186	1.34672	0.245512	-0.747416	-0.76957	-0.497335	-0.881204	-0.991117
7196	Cpe	1.49857	1.21034	0.0105487	6.85632	7.1011	7.06122	-0.126591	1.68592	0.830075
38507	Clmn	1.49485	1.64178	-0.759634	-2.03546	-2.94945	-3.14903	0.541164	1.12804	0.0740346
25556	Cdh1	1.49377	1.80341	-0.667764	0.885862	0.192912	0.416324	0.565906	0.191907	-0.144205
6021	Mat1a	1.49346	0.802941	0.42932	-0.154598	-0.661835	-0.573752		-2.49185	-3.3288
29177	Rps4y2	1.49148	0.439193	-1.27526	1.20811	0.296242	0.47919	0.324155	0.172188	0.0430534
43543	Rps4y2	1.49053	0.0227801	-1.1958	0.979116	0.370084	0.414493	-0.259028	-0.451152	-0.166088
8790	Epha1	1.48973	1.57361	0.538322	-1.26553	-0.902631	-1.03971	2.23941	2.06418	2.15266
19121	Ubc	1.48801	2.30365	-0.0176395	0.782718	0.852938	0.861264	0.261548	-0.259581	0.284712
12354	Adamts2	1.48675	0.637957	1.52508	0.0252408	-1.71173	-1.94405	-2.18367	-2.7716	-2.57451
5339	Islr	1.48375	-0.0835874	0.108674	-2.1391	-2.03962	-1.92793	-2.94869	-2.86367	-2.81495
7575	ENSMUST00000077662	1.48241	1.5727	0.708187	1.79158	1.66691	1.68244	0.703912	0.586339	0.189736
32375	Cav1	1.48018	1.16004	0.997162	0.415241	-0.209294	-0.268452	0.0058789	0.219002	-0.0191798
44724	Ephx2	1.47987	1.84571	-0.652049	0.236556	0.227986	0.0100846	1.71142	0.219173	-0.69922
30554	Epb4.1l1	1.47912	1.17465	0.539623	0.505238	0.216265	0.287303	0.0944141	0.423525	0.147489
35090	Ube2e3	1.47832	1.48811	0.425718	1.2739	1.95001	1.92685	0.799233	0.596783	1.18709
36348	Spna2	1.47646	1.38532	0.20929	0.621199	1.33582	1.33268	1.2103	0.927358	1.57891
40244	Tmem176b	1.47468	1.21061	0.936578	1.12845	0.125047	0.150578	2.94521	2.8517	2.26721
29622	Cdh1	1.47185	1.17997	-0.715222	0.657418	0.00322353	0.132843	0.183355	0.00647123	-0.347531
26228	Ifi27l2a	1.46574	0.708386	0.844388	0.221617	-2.41224	-2.38179	-4.07462	-3.80567	-4.09103
22997	Pnp1	1.46322	1.04691	0.741956	-0.116516	0.339953	0.369041	1.44335	0.91576	1.39713
18416	Armcx2	1.46262	1.25216	0.213222	2.5237	2.7726	2.80019	1.11946	1.67074	1.88103
6453	Hnrnpk	1.46001	1.28615	0.417171	1.47243	2.39168	2.41802	1.54089	1.89744	2.30004
37120	Prmt2	1.45591	1.38227	0.988575	2.84803	2.46984	2.45094	2.978	3.15134	3.08259
21210	F11r	1.45236	1.27573	0.543058	0.633581	0.479922	0.419733	2.19398	1.83391	2.27616
1203	Rps5	1.45186	1.37469	1.68486	0.475112	0.133971	0.0924963	1.33971	1.64886	1.61539
32798	Fads2	1.45046	1.38732	1.31238	-0.675828	-0.736689	-1.18562	0.552405	-0.231571	1.0461
20447	Zfp46	1.44664	1.44679	0.547475	1.38793	1.49972	1.53986	1.89702	1.99689	1.98215
31081	Aplp2	1.44651	1.40168	-0.0143945	-0.211758	-0.0127083	-0.0366981	1.61049	2.10826	1.5598
30729	Ctf1	1.44434	1.09639	-0.182957	-0.234992	0.544345	0.502903	0.208583	0.644359	0.972941
1373	ENSMUST00000036821	1.43931	1.34548
8551	Ramp2	1.43608	-0.086728	0.139916	1.2174	0.990642	1.09989
9798	Tgm2	1.43371	1.40122	0.322112	-1.58967	-3.10417	-3.16879	2.68624	2.56921	1.98402
8194	H2-T23	1.43367	1.65581	0.88906	2.10898	1.78556	1.75765	1.00179	0.707011	0.784616
28518	Crip2	1.43247	1.10694	0.608193	0.191654	-0.648751	-0.672022	1.99446	2.13817	2.10784
42288	Rps4y2	1.43146	0.502914	-1.17327	1.23073	0.380878	0.512455	-0.163404	-0.233103	0.100735
122	C130022K22Rik	1.42827	1.03274		1.39894	2.26777	2.29646	2.188	2.26636	1.64172
32732	F2	1.42727	1.02497	0.913476	0.527955	1.0046	0.866235
880	H3f3a	1.42574	1.46965	2.03552	2.26955	2.19108	2.16036	2.65095	1.83136	2.62521
1655	B2m	1.42556	1.48919	2.11455	0.505921	-0.82014	-0.877174	1.58887	1.12865	1.14934
41924	Gsta3	1.4224	1.21897	0.93658	-3.44403	-5.19231		1.38643	1.72534	1.69634
6982	Prnp	1.4213	1.1133	0.120804	4.97202	5.37384	5.40483	1.19059	1.74232	0.985481
11007	Panx1	1.42054	1.42071	1.15035	2.17478	1.24172	1.15509	2.99088	1.70301	2.94491
13362	Arhgef12	1.41642	1.31021	0.0257878	0.818022	2.31998	2.35426	0.340227	0.986431	1.19905
21400	Osgin2	1.41619	1.25082	0.0373974	0.321686	0.940271	0.87452	-0.415117	-0.118482	-0.134255
10988	Snx6	1.41029	1.54661	0.829483	1.12851	1.59056	1.574	1.38865	1.79695	1.73136
6540	Vamp5	1.41022	0.906087	0.237672	-0.764598	-0.0798866	-0.0207638	1.15144	1.61621	1.28501
10745	Emp2	1.40994	1.10106	1.3326	-0.438408	-1.03375	-1.14924	1.50849	1.23873	1.89877
309	Smt3h2-ps	1.40668	1.62754	1.23803	0.794825	2.00577	1.93903	1.50264	1.1794	2.28453
40469	Sin3b	1.40661	1.21192	0.0809523	2.7591	2.72978	2.73423	0.970596	1.58307	1.42779
35462	A_51_P182813	1.40356	1.66485	0.429051	1.7299	2.03143	2.06174	1.87771	1.83158	2.58336
8040	Tcf12	1.40132	1.27778	0.336041	-0.305181	1.03241	1.13708	1.58562	1.44157	1.85187
6737	H2-K1	1.3958	1.55107	0.682106	2.4148	1.84889	1.89216	0.935898	1.44761	0.710793
33621	Ldlr	1.39421	0.767229	0.166914	3.25272	3.0894	3.10158	1.23213	0.632576	2.29129
14420	Lgals3bp	1.39279	0.956035	1.57131	3.69936	3.20934	3.27685	1.02322	0.922397	1.53321
11064	Anxa2	1.39274	0.984439	2.28609	0.0538236	-0.89593	-1.03559	4.24408	2.381	3.8101
13380	Arhgef17	1.38817	1.16578	0.546913	3.68696	3.94488	3.96084	3.01238	3.20786	3.16355
30779	Erbb3	1.38803	1.05246	0.0661251	-2.31282	-2.13008	-2.22073	1.51404	1.80917	0.998754
26317	Cat	1.38685	2.1148	-0.0174882	-2.35748	-3.01767	-2.96883	-0.308932	-0.156937	-0.078907
8374	Cd34	1.38493	0.0440707	0.840385	0.181569	-0.31025	-0.375506	-4.05475	-3.7346	-4.80042
23599	Sec11a	1.38373	1.29261	0.414983	1.46143	1.939	1.89778	1.81371	1.6909	2.15218
33807	C330016O10Rik	1.38169	0.999709	0.268779	0.370185	0.458436	0.426512	1.77304	1.64951	1.29403
30243	Nop58	1.38117	0.936676	0.198711	0.492055	1.14873	1.20874	1.71198	1.89962	2.24161
21485	Rps4y2	1.38003	0.583239	-1.16761	1.03157	0.253257	0.310948	-0.0136109	-0.236087	-0.141079
5668	Wiz	1.37951	1.52591	-0.00967583	0.247242	1.54488	1.49041	1.21164	1.39966	1.51446
6577	App	1.37769	1.76894	0.982055	0.401356	0.421744	0.467643	2.24762	2.5699	2.60057
390	Sh2b1	1.37765	1.42594	1.18424	0.801287	1.58632	1.44578	1.39559	1.72195	1.40078
36410	Tmem229b	1.37606	1.28158	-0.00917336	4.51451	4.39815	4.41942	0.263012	0.136885	0.323885
24148	Cp	1.37582	2.32044	0.784319	-1.77833	-3.2995	-3.18984	4.97779	4.23193	4.52428
30900	Hnrnpr	1.37092	1.46949	0.0452765	1.52301	2.20073	2.19469	1.36829	1.61146	2.22338
6399	Pccb	1.37045	1.55987	0.248043	0.432124	1.59958	1.65537	0.107666	0.0202781	0.287641
23508	Tuba1c	1.3605	1.21184	0.297713	-1.02215	-2.25779	-2.33821	1.34108	0.486251	2.38601
29285	Ldlr	1.35862	0.904343	0.164243	3.20308	3.17428	3.16531	1.22812	0.712792	2.36356
23532	Adat2	1.35821	0.848594	0.0785745	-1.1368	-0.975958	-0.922718	0.425825	0.286088	0.575921
22376	S100a10	1.35767	0.964417	1.09183	0.583167	0.254823	0.225663	2.6253	1.74601	2.52854
14861	Morf4l1	1.35697	1.32559	0.405232	2.15247	2.73941	2.7487	1.65872	1.86383	2.15857
10848	Ptprf	1.35558	1.08989	0.281535	1.67213	1.84198	1.7673	1.22046	2.18784	1.31691
22318	Lgi2	1.35507	-0.441542	-0.164557	0.788314	0.395855	0.281536	-1.86412	-1.52516	-2.45191
17869	Rarres2	1.35225	-0.380931	0.424809	-0.374029	-2.08235	-2.16286	-5.23074	-5.20413	-4.67373
28521	Resp18	1.35188	1.42451		1.87878	0.998816	1.10889
25420	Ppy	1.35173	1.65798	-0.472098	1.58405	0.361251	0.396574
14602	Ptprs	1.35132	1.22618	0.696425	0.411679	0.597484	0.627772	2.60509	3.20162	3.32031
40903	Ugt1a6b	1.35015	1.69789	1.99782	1.59204	1.59911	1.65222	4.449	6.08212	4.00242
6417	Leprot	1.34734	1.24554	0.62991	0.668415	1.2072	1.18036	1.62397	1.96941	1.85571
5860	Masp1	1.3431	0.714479	0.394835	-0.720004	-0.839412	-0.802026	-1.10478	0.122201	-0.72327
16194	Fat1	1.34175	1.4421	0.123548	1.28664	1.36377	1.39211	1.47996	2.21856	2.63823
1311	Prdx1	1.34122	1.42807	2.22538	0.841408	1.33507	1.3169	2.76119	2.07682	3.85797
44614	Apod	1.34095			-0.504191	-1.55557	-0.33176
23008	Tmsb4x	1.33932	1.32426	0.229404	1.17316	1.32119	1.27775	1.2773	-0.382166	2.10056
24503	Dazap2	1.33762	1.32918	0.452181	1.43123	1.54207	1.46987	1.8127	1.83267	2.02582
38219	Tax1bp3	1.33745	1.07725	1.04316	0.0276462	-0.433212	-0.435238	3.17995	2.65748	2.95825
16186	Ahnak	1.33514	0.521547	0.262155	-0.543358	-1.48121	-1.38673	0.430113	1.2489	1.45922
34714	Numa1	1.33278	1.33122	-0.131925	1.75268	2.27039	2.30095	0.786472	1.56934	1.55887
5306	Cetn2	1.32836	1.25163	0.30486	0.0569693	1.5272	1.56764	1.6628	1.25091	1.72539
40503	Magi1	1.32496	1.26066	0.122164	-0.586718	-0.466123	-0.396976	0.790977	0.731358	0.862183
43631	Eif4a3	1.32069	0.925731	0.927715	0.830605	1.34154	1.33911	1.20628	1.22511	1.71421
39567	Abtb2	1.32024	1.20527	-0.076294	-2.42787	-1.57919	-1.77071	0.732464	-0.246318	1.17372
29170	Slbp	1.32007	1.45566	0.659184	1.5799	1.25876	1.22171	2.44724	2.10016	2.19594
38400	Midn	1.31983	1.00142	0.135777	-0.128979	-0.490981	-0.550199	0.467965	0.538498	0.828389
5464	Vps28	1.31819	1.31381	0.856841	1.71803	1.78147	1.90274	1.73287	1.92146	1.19981
5404	Gnb2	1.31397	1.52213	0.952228	1.01202	1.65811	1.69761	1.82821	1.36269	2.05903
10700	2900026A02Rik	1.31291	1.10732	-0.705897	-0.318398	0.614849	0.840904	0.324701	0.288214	0.792529
32361	Synj1	1.31183	0.846139	-0.177538	1.57895	3.60316	3.6582	0.411625	0.885749	1.27658
6502	Pcolce	1.31148	-0.0644559	1.41235	-0.722139	-1.88481	-1.77264	-1.2894	-0.912974	-1.41417
27442	Cd79b	1.31104	1.32783	0.423368	0.841276	-1.80634	-1.66209	-2.61156	-3.12448	-2.9814
19458	Snrnp200	1.30886	1.44098	0.759468	1.90213	2.30489	2.35081	1.45116	1.78312	1.88771
8112	Timp3	1.30843	0.971953	1.88301	0.616193	0.494904	0.499783	1.98496	3.01824	3.09428
6711	Fam129b	1.30301	1.29476	1.26396	1.03025	0.974182	1.0358	2.76169	2.3929	1.7935
5537	Cyb561	1.30268	0.981477	0.153102	0.825494	1.74926	1.82259	1.55619	1.07552	1.38094
12297	Rps4y2	1.30194	0.519614	-0.955415	1.36687	0.317398	0.231985	0.129617	-0.183301	-0.183685
34336	Spon2	1.30107	0.476787	1.26526	2.90545	2.41434	2.42635	-2.18877	-2.25198	-1.80196
16686	Hebp1	1.29976	1.20515	-0.299545	-0.727493	-1.13974	-1.08881	-1.5802	-0.875721	-1.56854
542	Epc2	1.29949	1.26985	0.682606	0.724398	1.9575	2.03212	1.27514	1.56028	1.43598
5567	H2-Q1	1.29861	1.25531	-1.23339	2.37084	2.91418	3.41898	-1.41217	0.346165	-0.313325
21393	Afm	1.29821	-0.120126	-0.864525	-0.884316	-0.87029	-1.21663
33806	Prnp	1.29795	0.763482	-0.0212883	4.96753	5.07035	5.08115	0.971929	1.23186	0.700818
5215	Ppid	1.29467	1.3607	0.35935	0.84548	1.70139	1.70388	2.27412	2.28687	1.84619
38080	Chgb	1.29387	1.09753	-1.54369	2.49084	1.09762	1.26692
33062	Lamb2	1.29142	1.09733	0.976079	-0.388555	-1.4483	-1.39226	1.87057	2.44493	0.158886
13118	Ift57	1.29022	1.20667	0.094664	3.14067	2.67022	2.72516	1.8259	2.07983	2.1347
24404	Epb4.1l2	1.28656	0.75382	0.276967	0.121922	0.0266261	-0.0239843	1.87355	1.37481	2.69655
3044	Lgi2	1.28594	-0.100733		1.15296	0.150718	0.403447	-0.0974716	-0.538303	-1.45738
191	M6pr	1.28519	1.35712	1.43558	1.70221	2.04403	2.05803	2.05141	2.25626	2.40782
35387	Pyy	1.28408	0.985345	-0.938925	1.34612	-0.369782	-0.281695			-6.39985
34754	Ppp2cb	1.28368	1.06222	0.195953	0.602504	0.512665	0.566072	0.56965	1.13578	1.53778
24510	Dlk1	1.28147	-0.295067	-0.252845	-0.607642	-0.541024	-0.562338	-1.93378	-1.29746	-1.59927
45161	Antxr2	1.28048	0.245186	0.430025	-2.32455	-2.45269	-2.49081	1.52449	0.420272	1.36074
32645	Ccdc126	1.27848	0.832455	0.314924	1.45579	1.80167	1.83986	1.19228	2.2703	1.27071
6812	Acaa2	1.27815	1.43129	1.28347	-0.322743	-0.141352	-0.122072	0.615187	0.980086	0.507392
21451	Rabgap1l	1.27792	1.08843	0.19464	0.708181	1.88002	1.86004	0.663261	1.7169	1.02151
5724	Uhrf1bp1l	1.27717	1.64921	0.15308	0.583242	1.4582	1.54872	1.55023	1.95736	1.75695
13556	Tspan1	1.27603	0.668996	2.47193			-2.47315	1.86277		-0.258401
9467	Cd81	1.27584	1.03735	0.688779	0.712986	0.430714	0.351911	1.98523	2.02738	2.42456
4625	ENSMUST00000077662	1.27215	1.42549	0.0799198	1.28648	1.52354	1.58635	0.571743	0.430076	0.144728
44307	H2-Q7	1.27196	1.45852	0.702396	1.92438	1.44912	1.42078	0.818715	0.739233	0.464955
5229	LOC100046343	1.26959	1.07723	0.335926	0.407214	1.77206	1.7705	2.45699	2.51643	2.44169
5258	Abhd4	1.26838	1.2615	0.0926531	0.135334	1.07518	1.0239	2.27666	2.85942	2.38859
40496	Tmem173	1.26196	1.10866	0.599449	-1.09795	-1.89559	-1.98098	2.61737	2.79001	2.31301
151	Skp1a	1.26125	1.29797	1.50501	0.79521	2.02304	1.99275	2.31621	1.93028	2.60975
27859	4931406C07Rik	1.25936	1.5108	0.0403797	0.76195	0.931899	0.915265	1.11232	1.53095	0.989399
43361	NAP000023-001	1.25361	1.08052	0.622204	1.82014	1.24956	1.23441	0.220363	0.441601	0.118584
30040	Mfap1a	1.25147	1.53169	-0.0163543	1.20838	1.15172	1.1542	0.95298	0.900987	1.03331
31363	Cpox	1.24844	0.893659	-0.0197058	-1.02591	0.582234	0.56495	-0.812394	0.107423	0.935728
34391	Mtap4	1.24777	0.996105	0.208971	1.00042	1.42121	1.42143	1.22411	1.06448	1.58214
55	Ssrp1	1.24671	1.29666	1.28667	1.40516	1.88599	1.83743	1.90649	1.87981	2.12511
32778	Ldlr	1.24425	0.677019	0.162971	3.20101	3.05262	3.08107	1.17619	0.570991	2.28662
34303	Laptm4b	1.24298	1.12086	0.15775	0.603796	1.04099	1.00269	0.553519	0.522791	0.695963
28046	Ezr	1.24257	1.48588	0.777557	-0.380616	-0.727273	-0.718761	1.78157	1.74524	2.63155
36713	Snrpb	1.24082	0.984997	0.564146	0.44904	1.02449	1.06323	1.20837	1.01299	2.16427
7191	Fam3c	1.24027	0.889758	0.430642	0.987126	1.30302	1.33401	1.75974	1.95432	1.70417
18461	Ikbip	1.24016	0.4485	-0.127333	0.675392	0.96759	0.992139	-0.226556	0.541099	1.06333
288	1500031L02Rik	1.23882	1.28628	1.5445	2.0465	2.13572	2.11976	1.74581	1.99015	1.70451
44415	Myl12b	1.23875	0.917474	0.694833	0.789954	0.820604	0.798903	2.85444	3.13253	2.8619
43186	Hnrnpa1	1.23844	1.13001	0.466206	0.891534	1.28974	1.21444	2.19439	1.85313	2.67357
23138	Acot9	1.23575	1.11631	0.85855	-0.554246	-0.189735	-0.267378	1.87506	2.04403	2.2699
30538	Mcl1	1.23562	1.03527	-0.239774	-1.08645	-0.647561	-0.585522	-0.534234	-0.731639	0.140687
43442	Apoe	1.2331	1.40242	-0.326282	-0.403556	-1.7473	-1.6761	-5.55591	-2.04608	-6.91045
22372	Serinc5	1.23147	1.07807	0.290979	1.82669	2.17746	2.22988	1.58057	1.86867	1.25903
8258	2810026P18Rik	1.2313	1.40399	0.314806	0.455127	0.437151	0.394982	1.78382	1.97401	1.46823
12063	Tusc3	1.22932	0.975853	0.867108	3.31036	3.36045	3.31749	2.52644	2.57913	2.79165
27469	Setd2	1.2242	1.45888	-0.293009	0.554589	1.6173	1.58892	1.05522	1.22641	1.65903
7257	Pls3	1.22409	1.4438	1.73155	1.20811	1.28936	1.33846	3.96397	4.85244	5.04085
9112	Hsp90aa1	1.224	1.1986	0.427361	1.93934	2.3232	2.18404	1.96418	1.74663	2.67125
32083	LOC100047539	1.22367	1.11787	0.0209786	1.25868	1.79184	1.72083	2.10981	2.5876	1.90923
29302	Casp2	1.22317	1.39294	0.197247	1.11067	1.18796	1.22396	2.01169	1.71351	1.59943
280	BC013561	1.22197	1.29692	2.1057	1.94268	2.16492	2.14661	-1.44336	-2.09905	-0.865618
26983	Gtl3	1.22144	1.10281	0.512154	1.42149	1.89074	1.88096	0.789788	0.58895	0.91656
22220	Ddx3x	1.22131	0.915449	0.0443689	0.0569847	1.07143	1.0686	0.103369	0.700719	0.32433
22134	Slc16a11	1.2204	0.951991	-1.19242	2.15633	2.53306	2.5481	-2.18581	0.0101662	-2.32556
27811	Snrpa1	1.21836	1.02257	0.268626	-0.0527521	0.295689	0.359632	1.28581	1.33534	1.88404
42434	2008-09-01	1.21667	0.84964	0.742057	0.58755	0.177212	0.244875	2.09141	1.85159	1.75953
28288	Myl12b	1.21418	1.08545	0.209232	-0.100424	-0.433402	-0.460078	1.36513	1.08575	2.12852
35581	Ldlr	1.21216	0.698322	0.152195	3.17908	3.09458	3.09136	1.19068	0.562864	2.31207
17847	Dpep1	1.21135	-0.587515	0.235339	-2.31959	-3.75626	-3.91774			-4.17208
6293	Creb3l2	1.20962	1.00465	0.524991	1.79598	2.6439	2.71272	1.50203	2.43312	1.57562
24893	Tc2n	1.20952	1.09351	0.570207			-2.44583	0.283954	-0.183392	1.49631
10491	Bcl2	1.20696	0.950688	0.304592	-0.528784	-0.437211	-0.52958	2.052	2.69681	1.97682
37986	Itpa	1.20646	0.919184	0.67526	2.39	2.22667	2.2682	1.90053	1.52084	2.56206
34960	Fbln5	1.20574	0.122837	0.68323	-0.598249	-1.08163	-1.32389		-2.67047	-3.00215
20035	2810432L12Rik	1.2036	-0.329856	-1.85937	0.424675	0.0153125	0.489943	-2.74243	-3.0251	-3.29107
35013	Glo1	1.20334	1.02195	0.295558	-0.370628	-0.15278	-0.186863	0.671243	0.638427	0.986403
37494	NAP057024-1	1.20333	1.15351	0.936641	1.11316	1.46936	1.45122	1.94384	1.49903	2.45731
28525	Sp3	1.20245	1.29861	0.228604	0.475071	1.41116	1.43128	1.1359	0.736337	1.05294
7130	Tmed2	1.2021	1.00809	0.288679	0.36317	0.982205	0.93178	-0.199933	0.282218	0.468683
10748	B4galt3	1.20174	1.0932	0.747635	1.64301	2.42182	2.41	1.57515	2.12495	2.52098
11014	Ptprf	1.20156	1.06057	0.25946	1.81929	1.80421	1.71643	1.22319	2.20804	1.26399
33415	Erlin2	1.20092	1.21134	0.654321	1.1607	1.64548	1.60384	2.08902	2.41417	2.27547
30452	Apoe	1.19995	1.26687	-0.422829	-0.498599	-1.78906	-1.72178	-5.60626	-2.00157	-7.20506
8907	Crip1	1.19856	0.401492	0.886528	-0.934283	-1.19178	-1.2629	-0.0459169	-1.99457	0.285861
27271	Igh-6	1.1984	1.49399	0.0453389	1.12148	-1.38621	-1.40444			-4.62798
25770	Ndrg2	1.19751	-0.58907	-0.92528	-1.64699	-1.85417	-1.77567	-0.546696	-0.667051	-0.474991
22205	Rsph9	1.19566	0.693753	0.0597005	1.16511	0.707243	0.844679	0.922272	1.08277	0.00923659
10755	Afap1	1.19429	0.617367	0.218186	-0.207665	-0.545064	-0.700843	1.22205	2.06143	1.41834
24687	Apoe	1.1932	1.24263	-0.555971	-0.636635	-1.8144	-1.78414	-5.62866	-2.18477	-7.21706
23433	Fads1	1.19121	1.38493	-0.35718	-1.16078	-0.653666	-0.630814	-0.892702	-1.76593	0.639015
22383	Gtf2ird1	1.19111	1.30553	0.193153	0.716212	1.12028	1.13453	1.70347	2.13709	1.94935
7375	Ppia	1.19102	1.45659	0.812894	0.305415	0.818903	0.917883	1.58496	0.198318	2.43853
32773	Myo1g	1.19032	1.2122	0.450286	0.223196	-0.702807	-0.750523	-2.97055	-2.61565	-2.91697
28446	Dhrs4	1.18786	1.60887	1.10893	2.53742	2.17792	2.2309	2.34109	1.68709	2.35158
32030	H2-Q7	1.18749	1.27335	0.604821	1.92209	1.29787	1.26031	0.554784	0.314723	0.290917
1304	Slc25a25	1.18748	0.863921		1.20371	0.754932	0.753583	-0.230317	-0.694153	0.48359
26774	ENSMUST00000077662	1.18746	1.359	0.500231	1.68195	1.43513	1.47573	0.517601	0.300882	0.0221699
32541	Sox9	1.18702	0.588082	-0.271723				2.3191	2.72026	1.908
33657	NAP114798-1	1.18691	1.14532	0.774575	1.00716	1.45125	1.47285	1.87427	1.12982	1.99043
23224	Tmem53	1.18422	0.91036	0.0676256	0.814615	0.815991	0.751094	1.74425	1.98851	1.23077
26869	Tmc4	1.18411	1.18233	0.319494	1.05342	0.960835	1.05259	1.96139	2.15652	1.6848
29209	BC064078	1.18149	0.725292	-0.590199				-0.62867	-0.105136	-1.69189
20762	ENSMUST00000119373	1.18054	1.16363	-0.125572	0.0608	0.26938	0.203149	0.139743	1.24095	0.275858
8020	Tial1	1.18021	1.29518	0.369509	0.360424	1.48703	1.41352	0.0850312	0.13284	0.730493
29675	H2-Q7	1.17944	1.38317	0.748419	1.94924	1.32127	1.30955	0.6215	0.345672	0.289238
21865	Ncoa3	1.17918	1.07766		0.703097	1.31067	1.2783	0.456768	0.720785	0.888073
6503	Ehd4	1.17821	1.09755	0.777391	1.58965	2.34109	2.38771	0.861995	1.3409	1.42839
18707	Ptp4a1	1.17815	1.07048	0.545953	-0.393429	-0.131912	-0.136541	1.34525	1.48126	1.42444
29781	Apoe	1.17561	1.29923	-0.364512	-0.516729	-1.74163	-1.65769	-5.44489	-1.98565	-7.16209
5742	Smcr7l	1.17557	1.26423	0.317227	0.606876	1.82825	1.83275	1.43832	1.65744	1.8686
25670	Ldlr	1.17477	0.738633	-0.104052	3.03986	3.03884	3.06779	1.11514	0.484901	2.24215
33128	H2-Q7	1.17369	1.32188	0.790556	2.04978	1.34655	1.27947	0.641336	0.386426	0.307316
7791	Carhsp1	1.17187	1.13929	0.417121	-0.644582	-0.0679823	-0.0110223	1.23812	0.805054	1.82215
26829	NAP012030-001	1.17115	1.71233	0.101988	-0.185648	-0.107941	-0.127411	1.21206	-0.0953064	1.86312
12413	Siae	1.17069	0.658551	0.349634	0.676347	1.60636	1.60813	1.2514	1.41667	1.55138
29439	Apoe	1.17022	1.32906	-0.119115	-0.557535	-1.79617	-1.64659	-5.67485	-1.94268	-7.13463
535	Klc3	1.17016	0.776302	1.49098	0.875803	0.702681	0.692231	1.80749	2.45923	1.45069
8970	ENSMUST00000077662	1.16998	1.32638	0.61686	1.81695	1.47497	1.43063	0.379192	0.298958	0.00429832
43876	Tmem128	1.16998	0.686299	0.217163	0.413472	1.01921	0.950935	1.05984	0.546462	1.42823
36041	H2-D1	1.16805	1.35966	0.837767	2.14626	1.46324	1.46652	0.315417	0.244601	0.413906
7134	Ppia	1.16691	1.52107	0.756312	0.298762	0.885457	0.955142	1.56109	0.304272	2.48153
6901	Arhgdib	1.16623	1.2801	0.667331	-0.0336827	-0.848243	-0.760654	-2.34111	-1.96605	-1.86598
15655	Pfkfb3	1.16583	0.60523	0.12204	-0.456891	0.0976295	0.110888	2.05493	2.51549	2.58169
26595	Gm2a	1.16517	0.591278	-0.144867	0.960136	1.07715	1.06404	0.363251	1.83779	0.733507
7236	Rab11a	1.16347	1.03577	1.17095	1.45253	1.7209	1.75829	2.28928	2.4296	2.2678
34552	Pop1	1.16272	1.28178	0.00516951	-1.43219	-1.29657	-1.23468	-0.607457	-1.60234	-0.536721
32094	Tacc2	1.16249	1.23906	0.0735041	1.0485	1.20371	1.20837	1.3234	2.45789	1.35905
32269	5730469M10Rik	1.16206	1.17147	0.551712	0.930526	1.73008	1.7021	3.22898	4.20744	3.41477
33249	Slc2a5	1.16026	0.226812	-2.05765	3.17478	2.16525	2.40141
6497	Serpinb6a	1.15891	0.875468	0.919132	0.407451	0.575209	0.588936	1.82659	1.57566	1.42426
36528	Inmt	1.1572	-0.644742	-1.24127	-2.0452	-2.69965	-2.77054	-4.16988	-3.28338	-3.60123
43193	H2-Eb1	1.15704	1.20072	0.153469	1.3215	0.773742	0.932251			-3.47228
24861	Paip2	1.15562	1.24912	0.551849	1.68343	2.09549	2.05175	1.81512	1.79092	1.99095
32161	Frmd6	1.15475	1.03756	0.00556685	-1.62143	-1.9466	-2.13627	1.20827	1.28826	1.42275
1586	Rps8	1.15379	1.19284	1.32539	0.124086	-0.522451	-0.570235	0.93472	0.665865	0.912111
30454	Cdh1	1.15377	1.16339	-1.00667	0.468974	-0.182232	-0.146837	0.139437	-0.356196	-0.532673
6561	Eif3e	1.1525	1.24857	-0.289946	-1.08567	-0.184159	-0.161532	0.289684	0.388511	0.455448
27360	C1s	1.15186	0.232538	0.289766	-1.09025	-1.98672	-1.867	-1.94488	-1.51402	-1.3212
5653	Zfp219	1.15185	1.25995	0.695877	1.1831	1.56616	1.58884	2.93761	2.7701	2.20389
1915	Abcc3	1.15147	1.17267	2.43798	-0.714932	-2.65013	-2.70752	1.32118	1.74827	0.823716
8401	S100a6	1.14936	0.148515	2.05776	-0.288597	-1.54131	-1.59692	3.63889	1.58707	3.82296
35189	Casz1	1.14749	1.04654	-0.0757036	1.53903	1.98544	2.10777	-0.20458	0.639722	-0.450855
918	Lcn4	1.1473	0.888584	-0.548235
22735	Grb7	1.14586	1.18376	0.455334	1.20948	1.10228	1.07371	1.55339	1.69969	1.22474
35949	Ddx5	1.14267	1.24602	-0.107918	1.78372	1.90227	1.88965	0.618528	1.28904	0.841397
36281	Plscr1	1.14266	1.25705	1.91166	2.16149	2.00317	2.04222	4.78407	3.93256	5.04768
29863	Col1a1	1.14113	0.696158	1.611	-0.161599	-2.38039	-2.41431	-2.28395	-2.57564	-3.31794
37539	Snrpd3	1.14043	0.797185	0.154664	-0.469853	1.05742	1.06843	1.08455	0.950532	1.80476
20273	Bcl2	1.13548	0.85387	0.0902074	-0.956608	-0.545159	-0.555147	1.96811	2.50394	1.92917
9682	Rcbtb1	1.13527	0.885571	0.0877319	1.19052	2.14595	2.26415	0.355871	0.995362	0.841816
6875	Chmp5	1.13395	1.43153	0.606248	1.31352	2.48773	2.56883	1.77201	2.31187	2.32096
29878	Taf8	1.1328	1.01077	-0.0982647	0.877696	1.64674	1.60175	1.02882	1.26691	0.924142
7284	Tlr2	1.13214	0.751164	0.313901	1.57773	2.43874	2.40985	0.0445391	-0.298047	0.366786
37607	Cdh1	1.13149	0.894588	-0.382071	0.844131	-0.12495	-0.0391423	0.205184	-0.340864	-0.434731
6857	Stx4a	1.13063	0.997684	-0.032926	0.0528779	0.812419	0.861523	0.508005	1.10714	0.757161
20562	Lrig1	1.12923	1.14215	-0.0371111	-0.977312	0.202664	0.232947	1.19015	1.62959	1.85619
28561	Tubb6	1.12901	0.422893	0.88613	0.036554	-0.889627	-0.936164	2.60056	1.76438	3.43107
34519	Pkd2	1.12866	0.953255	-0.273162	0.37958	0.476011	0.484216	1.37525	2.01159	1.12786
102	Ngdn	1.12811	1.05974	1.61111	1.34308	1.42907	1.35771	1.48109	1.25049	0.901029
10533	Col4a1	1.12641	0.110162	1.7484	1.52448	0.137359	0.208242	0.613409	1.0478	0.930074
21211	Laptm4b	1.12639	1.07136	-0.124439	0.17593	0.930311	0.91718	-0.0463717	0.00176599	0.75896
11285	Gcap14	1.12558	0.84867	0.412555	0.223853	1.25416	1.08018	1.19021	0.993181	1.66971
16668	Ptma	1.12535	0.747429	0.28311	1.34674	1.2161	1.22279	1.74747	1.16854	1.95584
45166	NAP020394-001	1.12525	0.961765	0.467159	0.811862	1.71441	1.84215	1.11282	1.44863	1.06885
8062	4732418C07Rik	1.12451	1.21888	0.0362259	1.91916	2.74928	2.82522	1.22742	1.65723	1.61796
22946	Hist2h3c1	1.12298	1.19759	0.0645634	0.476	-0.001523	0.0224051	1.15621	0.671271	1.55419
23267	ENSMUST00000077662	1.12274	1.24311	0.451535	1.66676	1.34894	1.30094	0.404722	0.13583	-0.152643
843	Rab3a	1.12141	0.783251	1.32741	2.85326	3.26114	3.21301	-0.628947	0.505206	-0.576911
5616	1700029F09Rik	1.11988	1.44725	0.875389	-0.107977	0.640131	0.677552	0.525977	-0.0941397	0.852844
10586	Bag3	1.11925	0.854117	0.614814	-0.267323	0.134752	0.0161844	1.36024	0.623668	1.3996
1436	Sst	1.11874	1.09847	-0.510994	0.170943	-0.58634	-0.596487
37290	Cldn7	1.11727	1.2462	0.621129	0.726623	0.198023	0.23188	1.39925	0.856809	1.43965
19426	Hkdc1	1.11664	0.859617	0.591074	-4.69967			-1.99804	-0.654744	-1.6945
1593	Pdcd10	1.11392	1.0501	1.88628	1.59936	1.6399	1.66646	1.86994	1.6015	2.06186
19459	Vipr2	1.11301	-0.134456	-0.651515		-2.73596	-2.45125
11287	Farp1	1.1108	0.860485	-0.00477837	0.334321	0.901473	0.750666	1.54071	1.91049	2.14353
13823	Dbi	1.11036	1.20345	0.771612	-0.964027	-1.76796	-1.70208	0.941659	0.872804	0.593595
6533	Slc6a8	1.10948	0.87182	0.0261955	0.0702883	0.688049	0.7985	1.72879	2.27135	1.54339
42229	Itm2c	1.10906	0.871245	0.5403	3.25695	2.62606	2.62663	1.77719	1.78297	1.83669
8802	Tbc1d14	1.10845	1.04809	0.254337	1.16469	1.61375	1.54263	1.75671	1.7007	1.76613
5619	Klf15	1.10808	1.76668	-0.206484	-3.93622	-1.87515	-1.97475	-3.8598	-2.09908	-3.46648
41298	Fam100b	1.10622	1.32071	0.870006	1.19889	0.646614	0.655076	2.35831	2.35599	2.62851
33715	Nup214	1.106	0.961651	0.0267734	0.858848	0.99537	0.954919	0.270815	0.494768	0.324915
24593	Ctdsp2	1.10591	1.02889	0.139106	-0.0513178	0.704091	0.671828	0.0598497	0.42211	0.0344544
21791	D17H6S56E-5	1.10535	1.13382	0.900414	-1.00647	-2.63984	-2.77665	2.36775	2.29347	3.05815
19462	Sned1	1.10405	0.766715	-0.989064	-1.62923	-1.52832	-1.61918	-1.63364	-0.329005	-1.50585
9137	Rab18	1.10311	0.86621	0.665854	-0.084071	0.656517	0.543779	0.153429	0.512837	1.05558
5620	Ndufa8	1.10307	0.804672	0.618159	-0.276739	0.711139	0.782351	0.820805	0.746951	1.06824
7989	Dars	1.10291	1.23036	0.603916	1.25704	1.57295	1.60052	1.29863	2.06628	1.56183
20366	Glcci1	1.10194	0.710863	-0.169188	1.56613	2.0899	2.0923	-0.731172	-0.41549	-0.81718
27734	Cds2	1.10166	0.943766	-0.116426	2.56917	2.72382	2.68155	1.28713	2.14668	1.01501
23779	Chgb	1.10099	1.02011	-1.29569	2.08367	0.651036	0.829125
22450	Gadd45b	1.10076	1.38141	0.177398	0.210165	-0.84253	-0.897888	0.43299	-0.362665	0.706225
42681	Ccdc85b	-1.00053	-0.884121	-0.220184	0.258488	-0.761579	-0.729464	-0.939755	-0.314882	-1.48079
15831	Obfc1	-1.00153	-0.998737	0.0359988	-1.9449	-2.83018	-2.71137	-1.57386	-1.81557	-1.84235
2956	Bax	-1.00157	-1.07607	-0.450037	0.687952	-0.433413	-0.414678	0.768779	0.493595	0.922205
12807	Cacnb1	-1.00169	-1.37712	-0.930229		-3.58618	-3.36262	-3.00112	-3.08234	-3.01831
25996	Tmem63b	-1.00208	-0.669771	-0.710398	-1.6801	-2.2409	-2.23424	-1.345	-1.55189	-0.744946
43762	LOC100047053	-1.00326	-0.543952	-0.426314	-1.4986	-2.78173	-2.83152	-2.08678	-1.88064	-2.99616
13353	ENSMUST00000056256	-1.00342	-1.47313	-0.645927	-1.23667	-2.36523	-2.26946			-3.52349
23310	LOC676546	-1.00359	-1.03438	-0.250243	0.591828	0.380285	0.364273	-2.8425	-2.4012	-1.91075
528	Hmox1	-1.0038	-0.909231	1.1257	-4.03052	-5.188	-5.23135	-3.97682	-4.22963	-4.61991
3026	Ammecr1l	-1.00384	-0.91186	-1.56981	0.110224	-1.43154	-1.46104	-0.187827	-0.379986	-0.440842
41636	Bckdk	-1.00408	-0.837959	-0.172239	-2.4443	-2.92787	-2.93838	-2.84023	-3.17138	-3.43979
298	Negr1	-1.00536			-0.318484	1.83673	1.79873
38365	Hhat	-1.0056	-1.23685	-0.571824	-1.73597	-2.94485	-2.81364	-3.17992	-2.99064	-2.97919
9187	Fn1	-1.00587	-0.679177	-0.042145	-2.70354	-3.93424	-3.9225	-0.684889	-0.366235	0.11466
14002	Mt2	-1.00605	0.233166	1.10153	-1.51347	-1.6317	-1.62465	-5.2638	-3.72114	-4.9215
30303	Rapgef5	-1.0061	-0.337323	-0.345146		-1.74987	-1.8772	-1.5674	-1.0299	-0.921823
3126	Ppm1l	-1.0064	-0.946527	-2.60498	2.31672	1.34115	1.3753	-3.27414	-2.42904	-2.42837
921	Golph3	-1.00647	-0.902913	0.288679	-0.605313	-0.866979	-0.775382	-1.47427	-1.27736	-1.34131
32001	Zfp704	-1.00672	0.137965	0.13104	0.623425	-0.692106	-0.737738	0.596366	0.149897	0.0540805
40320	3000002C10Rik	-1.00681	-0.937669	0.298701	0.1168	-1.51399	-1.48038	1.49091	0.752404	0.681602
44609	3110073H01Rik	-1.00733	-1.06153	-1.06007	-1.06926	0.109914	0.106357	-0.942515	-0.711907	-1.25043
28896	Hdac10	-1.00789	-1.02534	-0.447217	-1.77579	-1.86932	-1.77573	-2.26581	-1.84566	-2.78773
4584	Dbndd2	-1.00857	-1.2458	-1.9326	-1.46537	-1.30475	-1.21361	-0.419657	-0.370919	-0.998838
38016	2310061C15Rik	-1.009	-0.799394		-0.872977	-1.45873	-1.51033	-0.733485	-1.45611	-1.27246
40020	Azi1	-1.00908	-0.794002	-0.196083	-0.261166	-0.939834	-0.993874	-0.239563	-0.14562	-0.780771
10537	Ptp4a2	-1.00937	-0.820691	0.00869953	-0.645447	-1.96691	-1.86896	-0.00985706	-0.367759	-0.489972
38113	Trp53	-1.00943	-1.54029	0.409775	-1.31757	-2.84709	-2.7858	-2.90632	-2.92634	-2.94247
28750	Mkx	-1.00944	-0.988954	-0.782029		-2.31798	-2.27526			-3.57634
39593	Bola1	-1.00949	-1.20072	-0.185828	-0.63179	-0.996989	-0.97506	-0.66915	-0.499014	-0.818331
30471	Agpat1	-1.00962	-1.08883	-0.156274	-0.204749	-0.620285	-0.629293	-0.329036	-0.223786	-0.768379
2140	Pgk1	-1.01031	-0.88728	1.55638	0.18659	-1.06704	-1.12152	2.04136	1.30567	2.11394
39650	Synpo	-1.01052	-1.21362	-0.316617		-2.90841	-2.76074	-1.90616	-2.02096	-2.58376
2885	Snx3	-1.01074	-0.748186	0.741586	0.906902	-0.734047	-0.780594	-1.22632	-1.20547	-1.22244
37477	Nle1	-1.01078	-0.722952	-0.133833	-1.59267	-2.03868	-2.02348	-0.874293	-0.798216	-1.45222
38748	Gyg	-1.01164	-0.284803	-0.00610235	-0.223339	-0.555687	-0.597108	-0.833927	-1.22739	-0.652646
44944	1110008P14Rik	-1.0118	-1.27407	0.0482609	-0.762396	-1.20258	-1.14912	0.681903	0.680578	-0.366886
15093	Lgals1	-1.01274	-1.07345	0.153171	-2.22033	-4.12464	-4.22792	-1.86167	-2.59621	-1.48578
7210	Tacr1	-1.01293	-1.32467	0.101727		-6.25564	-6.00383			-5.94105
2132	Pgk1	-1.01297	-0.91635	2.60338	0.132585	-1.0409	-1.09372	2.07662	1.48514	2.11741
39986	Lpgat1	-1.01329	-0.467664	-0.0829962	0.606536	-0.668501	-0.657777	0.205545	1.02383	0.151598
17189	BC011248	-1.01475	-1.00215	-0.0158263	-0.696255	-1.40931	-1.38707	-0.102503	-0.568848	-0.655035
38281	Eprs	-1.01619	-0.0916095	0.327942	0.436129	-0.63057	-0.619976	-0.290217	-0.452462	-0.195204
13756	2010001M09Rik	-1.01817	-0.828596	-0.367358	-2.52129	-3.07337	-3.22391	-3.67811	-3.43198	-3.89764
16348	Pttg1	-1.0184	-0.859378	-0.0390709	-0.228773	-0.793638	-0.717148	-0.855706	-0.677111	-0.648009
3268	Ik	-1.01858	-1.25145	-2.23257	0.270924	-0.495444	-0.476231	-0.540338	0.129003	-0.682065
35969	Pou6f2	-1.02155	-1.26847		-0.868953	-1.05947	-1.08593			-2.85897
26338	Steap1	-1.02162	-0.84165		-1.47685	-1.2761	-1.35453	-0.151905	-0.576672	0.176475
20289	9130404D08Rik	-1.02219	-0.800016	-0.733699	-0.947024	-0.893285	-0.81891	-0.31855	-0.0525265	-0.728995
32795	Igf1	-1.02288	-1.21351	-0.124846	-5.65423	-8.25317	-8.07634			-8.01787
1173	Foxp1	-1.02375	-0.122389	0.948872	-0.667437	-1.54677	-1.5697	-0.321344	-0.396211	-0.917343
16174	U11548	-1.02381	-1.0934	-0.125058						-4.0256
16394	Ndrg1	-1.02394	-0.366797	0.0864252	-0.39519	-0.779832	-0.744689	-0.776837	-1.42485	-1.19432
41964	Ndufaf4	-1.02424	-0.844769	-0.241661	-1.1558	-1.42325	-1.46834	-0.763709	-0.783051	-0.669986
11314	Grina	-1.02439	-1.15637	0.193166	-0.296839	-0.877984	-1.00101	-0.434227	-0.201843	-1.71178
18606	Commd9	-1.02457	-1.50418	-0.0586949	-0.342701	-1.01413	-0.961095	-0.878269	-1.29176	-1.83533
41170	4930535I16Rik	-1.02509	-1.6414	-0.738465	-2.8899	-3.55176	-3.57384			-3.64455
17407	Cars	-1.0256	-0.857597	-0.278839	-1.34681	-1.3276	-1.26101	-1.66527	-1.1571	-1.54931
16129	RP23-480B19.10	-1.02629	-0.561075	0.669373	0.961193	-0.861872	-0.872572	1.50604	-0.950636	1.44374
2600	Plekha4	-1.02646	-1.63766	-0.819159	-0.103181	-1.85923	-1.8575	-2.64316	-2.33526	-2.77946
40553	AI987944	-1.02721	-0.783826	0.143704	0.274255	-0.201923	-0.233992	0.674531	0.499165	0.367246
10514	Wbscr27	-1.02768	-1.02264	0.479198	0.752748	-0.851122	-0.899541	0.431847	0.531846	-0.84974
3946	Gtf2i	-1.02813	-0.831208	-2.19001	-0.986145	-0.392617	-0.277492	-0.981123	-1.18428	-1.00975
8745	Anxa8	-1.02852	-1.30925	-0.0965471	-3.90381	-4.747	-4.86947	1.38597	-0.0493556	0.869158
30381	Serpinf1	-1.02895	-1.26843	-0.371133	-2.28918	-3.36664	-3.39761	-3.02847	-2.77324	-3.63115
40891	Ehbp1l1	-1.02946	-1.18442	-0.03829	-1.59332	-2.40826	-2.30051	-1.0167	-0.632553	-1.27362
28887	Mri1	-1.02958	-1.20596	0.154179	-1.15148	-1.57755	-1.59021	0.840465	1.04726	-0.145374
14457	Alx4	-1.02958	-1.67704	0.0177432	-3.21759	-3.57625	-3.45746			-3.59179
22530	Hirip3	-1.02974	-0.887988	-0.242353	-1.95984	-2.39192	-2.36573	-2.08357	-2.35103	-1.86635
1313	Rorc	-1.03085	-1.20265		-1.15449	-1.13339	-1.05298	-0.351216	1.34275	-1.10519
14418	Cela1	-1.03091	-0.530593	-0.178727	-1.87683	-3.83738	-3.73921			-9.76816
44580	Fn1	-1.03115	-0.719826	-0.330975	-2.78548	-4.017	-3.82356	-0.547495	0.280494	0.225644
39359	Plxna2	-1.03133	-0.82944	-0.685677	-0.390279	0.211159	0.313141	-2.37976	-2.08237	-2.6081
3883	Il17rc	-1.03278	-1.21972	-2.0557	-1.895	-1.86213	-1.78672	-1.70939	-1.64593	-2.26566
41979	Hspa13	-1.0328	-1.13717	0.364058	0.452038	-0.345115	-0.316959	-0.686309	-0.699825	-1.20043
15097	Bmp7	-1.03366	-1.57211	-0.724501	-6.0318	-7.39604	-7.25356	-5.32066	-5.01429	-5.50071
38810	Paox	-1.03372	-0.898706	-0.384841	-2.10669	-2.72263	-2.74111	-0.693631	-1.01851	-0.96252
11943	Mtx3	-1.03373	-1.11017	-0.48959	0.645943	0.974521	0.915454	-0.933444	-0.0319054	-0.877724
28117	Igf1	-1.03559	-1.06811	-0.173304	-5.76982	-7.93754	-8.13961			-8.21671
15061	2310061I04Rik	-1.03561	-0.795628	-0.127057	-0.945153	-1.04861	-0.963562	-1.52742	-1.79654	-1.48349
26454	Znhit1	-1.03624	-1.14693	-0.183293	-1.22762	-1.17783	-1.12312	-0.722636	-1.0775	-1.24381
20207	En2	-1.03629	-0.809054	-0.878893		-3.84185	-3.77431			-3.83112
12618	Mknk1	-1.03704	-0.538171	-0.400095	-3.28464	-2.96542	-2.93605	-4.16545	-3.50373	-4.01653
36677	Ell2	-1.03732	-0.953911	-0.362508	-1.27658	-1.43298	-1.42969	-2.7624	-2.58849	-2.79674
31022	2010111I01Rik	-1.03755	-0.429237	-0.57284	1.62447	2.08283	2.09142	-0.0621512	-0.588279	-0.216534
12185	Dhx34	-1.03759	-1.04929	-0.07517	-3.45189	-4.05669	-4.08318	-4.11544	-4.00744	-5.16334
40472	NAP123291-1	-1.03791	-1.21168	-0.928368	-2.57358	-3.90765	-3.89757			-3.9053
7041	Chst2	-1.03872	-0.650404	-2.12798						-6.87921
16476	Myo10	-1.03933	-0.596308	-0.390365	0.404682	-0.411845	-0.361166	0.164833	0.589033	0.24796
3694	Gstm5	-1.03941	-1.15982	-2.65896	-1.96321	-1.84523	-1.74513	-0.840572	-0.116356	-0.944022
20032	Dctn5	-1.03944	-0.0745939	0.312343	0.31659	1.09451	1.11911	0.450477	0.340846	0.0742629
11518	Hnf1a	-1.03972	-1.48394	-0.357513	-1.2426	-2.25184	-2.06894	-2.37037	-2.36296	-2.46378
22611	Rnase1	-1.03975	-0.631905	-0.556264	-2.56723	-5.14638	-4.71123			-10.2337
38385	Olfr357	-1.04044	-1.67541	-0.276094		-4.12249	-4.0663			-4.12691
31655	Slc25a28	-1.0413	-0.994577	-0.400181	-0.578577	-1.1458	-1.16423	-2.05705	-1.32026	-2.94487
12168	Pcgf1	-1.0414	-1.01266	-0.095476	-1.03437	-1.2034	-1.38251	-1.79565	-1.82408	-2.1557
12925	Slc35c2	-1.04207	-1.06447	-0.16003	-2.26147	-2.74267	-2.87681	-3.00847	-3.15706	-3.74243
35074	Cebpz	-1.04237	-0.881432	-0.128006	-0.608406	-0.797694	-0.869203	-0.264912	-0.479426	-0.588518
18814	BG073133	-1.04266	-1.26473	0.324206	-1.25477	-2.35569	-2.15783	-0.129782	-0.249242	-1.06699
14067	Hspbp1	-1.04359	-1.40069	0.139709	-0.357112	-1.56512	-1.4565	-0.0835663	-0.216353	-1.0578
910	NAP053944-1	-1.04457	-1.20708	0.739379	-1.92341	-2.94993	-3.15171	-1.96324	-2.21153	-2.7821
12558	Hhatl	-1.04499	-1.63321		0.926495	-0.159578	0.295693			-3.49558
7365	ENSMUST00000107026	-1.04531	-1.20319	-1.59425	-3.04206	-3.60975	-3.54432	-3.03824	-3.84219	-3.87061
3698	AI314976	-1.04569	-1.07876	-2.05746	-0.547804	-0.340799	-0.350255	-1.04354	-0.629506	-1.10021
27253	Rbpjl	-1.04656	-0.65131	-0.722973	-4.36643	-7.08291	-7.22464			-8.84271
2640	Phldb1	-1.04695	-1.25604	-0.966836	-0.576071	-2.77851	-2.77217	-2.09415	-1.91802	-2.09456
36556	Amdhd2	-1.04728	-1.01725	0.474467	0.301778	-0.0651607	-0.0723807	0.246601	0.448859	-0.190138
14565	Zfp687	-1.04768	-0.919289	-0.348684	0.00196421	-0.102415	-0.0611669	-0.628196	-0.40071	-0.704666
29625	Klk1b4	-1.04811	-0.665647	-0.491449	-2.7067	-5.42857	-5.40576			-8.51136
30017	Mocs3	-1.04841	-1.05614	-0.138398	0.10218	-0.506866	-0.558657	0.627733	0.524828	-0.359654
3901	Cfh	-1.04903	-1.56838	-1.62917	-1.6663	-2.36242	-2.34174	1.75772	4.39587	0.530788
1694	Ppt1	-1.04904	-0.623146	1.1061	0.51226	0.0173184	-0.0457266	-0.611817	-0.987633	-0.648151
33966	Cdk10	-1.04905	-1.08072	-0.417304	-1.09458	-1.11833	-1.12352	-0.887102	-0.479894	-1.62766
2881	Bicd2	-1.05012	-1.09582		0.494567	-0.891261	-0.94378	-0.756785	-0.675862	0.0819617
14773	Tmem125	-1.05147	-1.50554	0.56858	-3.64072	-4.63142	-4.397	-1.7212	-2.06448	-2.57405
18955	AK034319	-1.05246	-1.22158	-0.231834	-0.944582	-2.41909	-2.36882	-2.0892	-1.98863	-2.25522
2282	Ippk	-1.05256	-1.08519		-0.118411	-0.692852	-0.553441	-1.16068	-1.02056	-0.537749
21379	NAP048128-1	-1.0534	-0.959638	-0.646589	-1.92392	-2.4005	-2.47052	-2.90587	-2.94857	-2.6791
10961	ENSMUST00000094293	-1.0534	-1.24853	-0.6556	-1.86306	-2.48327	-2.29035	-0.947614	-1.53452	-2.39179
40417	Kras	-1.05347	-0.738798	0.0436911	0.903882	-0.131782	-0.0215344	-1.43366	-1.60327	-0.52759
10177	Rpl11	-1.05357	-1.78702		-0.337752	0.335736	0.285555	-2.08427	0.0349584	-1.06387
33147	Map2k2	-1.05437	-1.19048	0.0117705	-1.01242	-1.63614	-1.63125	-0.46653	-1.02274	-1.38147
10783	Zmiz1	-1.05444	-0.943325		-0.133845	-2.04046	-2.03481	0.334191	0.422047	-1.19567
44430	Pnlip	-1.05459	-0.54601	-0.43035	-2.0815	-3.19936	-2.94186
19415	Gins3	-1.05488	-1.0989	-0.213128	-1.68478	-1.83295	-1.72986	-1.81198	-2.26636	-1.44118
8923	Tmem198	-1.05506	-1.4626	-0.169721		-2.76124	-2.8644			-3.13269
3332	Uqcrb	-1.05519	-1.22491	-2.00831	-1.51511	-1.12323	-1.05229	-1.57805	-1.67857	-1.46347
22913	Gm14470	-1.05544	-0.993537	-0.0380223	-2.72093	-3.54939	-3.57237	-0.0444004	-1.17013	0.132553
36124	Ddx26b	-1.0555	-0.7954	-1.50253	-0.449292	-0.129499	-0.0688694	-4.47172	-2.9542	-4.12865
1754	Dapk2	-1.05646	-0.569829	0.767172		-4.3713	-3.90164	-3.50277	-3.01019	-2.30762
16760	Mut	-1.05674	-0.378495	0.183253	-0.981128	-0.945817	-0.919596	-2.05119	-2.4295	-1.74959
25516	ENSMUST00000063451	-1.05688	-1.09491		-2.07579	-2.81903	-2.95213	-1.2641	-1.37986	-2.10527
37948	ENSMUST00000089514	-1.05885	-0.91982	0.257482	-0.589423	-1.53385	-1.52588	-0.0138261	0.00966195	-1.14731
15675	Bcor	-1.05893	-1.1557	-0.593302	-1.73713	-2.58088	-2.42369	-1.68765	-1.16498	-2.36581
31194	Aqp8	-1.05952	-1.44307	-0.678151	-5.52582	-6.97601	-7.09972			-7.93939
38367	Sebox	-1.05997	-1.33371	-0.745221	-2.0993	-2.76688	-2.89177			-3.93761
17098	Strap	-1.06057	-0.971838	-0.0951272	0.16445	0.392746	0.458663	-0.144411	-0.599477	0.808647
12799	Chid1	-1.06064	-1.16071	0.811795	0.338445	0.156493	0.153731	-0.255195	-0.14309	-1.30507
5989	Taf1d	-1.06137	-0.683668	-1.16633	-1.23218	0.116174	0.134631	-1.20788	-0.642867	-0.154193
3687	Orc6l	-1.06148	-1.26042	-1.66031	0.543217	0.639304	0.668486	0.634464	0.116421	0.567836
13892	5330417C22Rik	-1.06185	-0.780359	-0.230221	-1.86719	-3.14937	-3.05503	-3.15675	-3.19505	-4.09349
15378	Znhit1	-1.06201	-1.55291	0.0845027	-0.509081	-0.848686	-0.785972	-0.193726	-0.680052	-0.729157
24497	Sympk	-1.06274	-1.07379	-0.0743223	-0.657582	-1.15453	-1.17001	-0.356847	-1.25495	-1.55451
9375	Fn1	-1.06454	-0.722471	-0.0552469	-2.69741	-3.95775	-4.06833	-0.81701	-0.460243	0.0670107
36919	Sbsn	-1.06465	-0.934369	-0.120445	-1.01576	-1.17565	-1.15452	-0.757649	0.509174	-2.00766
23554	Pcyt2	-1.06481	-1.04569	-0.416342	-1.55992	-1.62093	-1.64981	-1.29748	-1.66372	-1.63286
18005	1700021F05Rik	-1.06544	-0.993779	-0.0447946	-1.5954	-2.02791	-2.03954	-1.2088	-0.82062	-1.808
12458	Plekhg5	-1.0655	-0.928991	-0.0544087	-1.11532	-1.5304	-1.57288	-1.0673	-0.707024	-1.9256
35363	Hcfc1r1	-1.06617	-1.28637	-0.0776957	-0.634266	-1.24805	-1.23546	-0.0272146	0.32745	-0.979127
20198	Gm2459	-1.06664	-0.484886	0.183662	0.485761	-0.970788	-0.956261	0.892502	-0.230898	0.944707
2753	Golga5	-1.06685	-1.31887	-1.4655	0.626556	-0.464999	-0.468361	-2.09078	-1.66229	-1.59469
3631	Cops6	-1.06695	-0.922002	-1.62801	-2.11658	-2.13286	-2.05365	-0.633762	-0.850465	-0.722759
16880	Fgfr4	-1.06726	-1.46135	-1.79715		-5.46277	-5.49672	-2.76422	-3.65215	-3.44012
22451	Cbx3	-1.06773	-0.561699	-0.192475	-0.144926	-0.56039	-0.648559	0.624886	0.843281	1.1228
37598	Hoxa6	-1.06809	-1.96195	-2.41138		-4.38408	-4.2902			-5.49746
32199	NAP038480-1	-1.06841	-1.09686	-1.87932		-3.487	-4.04266			-4.34529
43474	Tmem30b	-1.0689	-0.646153	-1.65199	-1.25637	-2.56034	-2.21948	-2.07284	-2.32115	-2.79161
30481	Ogdh	-1.06952	-0.913231	-0.318039	-0.467151	-0.789244	-0.820864	-1.23795	-1.57898	-1.37313
33143	Slc36a1	-1.06983	-1.75385	-0.260626	-0.294956	0.560021	0.555464	-1.76528	-1.87992	-2.28749
27942	Eif3j	-1.07016	-0.835573	-0.572788	-1.44361	-1.57128	-1.59989	-1.61688	-1.41353	-1.92945
27743	NAP032866-1	-1.07027	-2.32429	0.405191	-5.77574	-6.39834	-6.15055			-6.27624
13703	B430319H21Rik	-1.07033	-1.2258	-0.602069	-1.73977	-2.99914	-3.01647	-2.83727	-2.66595	-3.2991
13653	Gpt	-1.07081	-1.01663	-1.05666	-3.58994	-4.3079	-4.31233	-4.60943	-4.28353	-4.98297
2143	Clip3	-1.07082	-0.884738		-2.26938	-3.34499	-3.35605			-5.23865
13644	Ppox	-1.07151	-1.52615	-0.392687	-2.58223	-2.22853	-2.08047	-2.75298	-2.82298	-3.1144
13154	Ddx49	-1.0716	-1.12957	0.227736	-1.00442	-1.61764	-1.64382	-0.333583	-0.617259	-1.26618
37127	AK076876	-1.07234	-0.9843	-0.116964	-1.1947	-1.18382	-1.18429	-0.739544	-0.882806	-1.73593
15754	Gm7293	-1.07304	-0.94429	0.478075	0.115291	-1.19525	-1.18472	1.8949	1.40673	0.93882
39828	Cdk18	-1.07412	-0.958172	-0.0809336	-3.01947	-2.83056	-2.79273	-1.12616	-1.08329	-1.19108
20272	Rell1	-1.07416	-0.6311	-0.411951	-0.808287	-1.64925	-1.65774	0.0651982	0.160475	-1.28797
37363	Krt75	-1.07426	-1.24657	-0.155346		-5.43913	-5.92747			-5.86097
8636	Irak1	-1.07442	-0.899208	-0.0044501	-1.02844	-1.48783	-1.48247	-1.86124	-2.73354	-2.46146
2483	Arhgdig	-1.07472	-1.04685	-1.13167	-2.29387	-4.34134	-4.2078	-5.79931		-6.06955
3798	Ing5	-1.07519	-1.17333	-3.75988	-3.2219	-2.58658	-2.48289	-3.31272	-3.42264	-2.75455
39550	Ube3c	-1.07525	-1.15989	-0.345016	-2.54111	-2.86948	-2.85875	-3.53585	-4.04349	-3.07874
21883	Amy1	-1.07614	-0.842805	-0.407281	-3.44544	-5.34648	-5.31708		-9.29437	-12.18
15777	Clic4	-1.07625	-0.699734	-0.0901456	-0.0221849	-0.558368	-0.594034	0.238179	-1.03841	0.604241
39459	Cntnap1	-1.07667	-1.36454	-0.358952	-3.83292	-5.23994	-5.11968		-5.38965	-5.58459
1821	Usp10	-1.07727	-0.92851	0.813907	0.0427219	-1.4511	-1.43305	-0.560489	-0.354395	-0.810612
22003	Zfp385a	-1.07797	-1.34511	-0.703933		-2.58207	-2.82296	-1.54698	-2.13556	-2.43397
2858	Eif3k	-1.07801	-1.18683	-1.13402	-0.663091	-1.80655	-1.83735	-1.2194	-1.2208	-1.29619
16872	Sox18	-1.07819	-1.0662		1.03958	0.354298	0.603925
29524	Gnai2	-1.07872	-0.628371	0.781994	2.13221	0.461647	0.474993	2.12678	1.21712	0.774682
4223	Mrpl46	-1.07906	-1.27623	-1.9311	-1.71045	-0.888426	-0.877042	-1.02915	-1.45549	-1.12881
2215	Ndufa8	-1.08035	-1.25867	0.923675	-0.0825053	-1.38909	-1.31162	-1.36412	-1.239	-1.06086
35201	Olfr522	-1.0806	-1.40871	0.101949	-5.37267	-6.71873	-6.64214			-5.98992
33618	Pycard	-1.08145	-0.652304	-0.698335	-1.34537	-2.60318	-2.57036	-0.533578	-1.26697	-1.47988
1233	Dkkl1	-1.08314	-0.928089		-0.0545274	0.1984	-0.216921		-0.0366592	-2.51562
14410	Gipc1	-1.0836	-1.3038	0.283456	-0.312143	-1.19878	-1.19966	0.45587	-0.184206	-0.112081
4536	Zfp672	-1.08393	-0.931936	-1.24079	-1.6914	-1.37597	-1.30373	-1.45029	-1.64846	-1.72249
45196	Tpm2	-1.0846	-0.73219	-0.581568	-1.45879	-1.72416	-1.66902	0.403934	0.395702	-0.742485
11721	Esam	-1.08535	-1.50954	-1.79195	1.20949	0.974885	1.40088	-0.469638	-2.98854	-1.12481
19573	Isoc2b	-1.08552	-1.28284	-0.510285	-0.214397	-0.612095	-0.546256	-0.963294	-1.10926	-2.80095
40297	Ccni	-1.08584	-0.655384	-0.0178624	0.418034	-0.943427	-0.977077	0.358212	0.149479	-0.466345
29348	Pcdh1	-1.08608	-1.147	-0.181121	-2.19144	-3.1863	-3.14921	-2.0632	-1.97501	-2.54093
42141	Tmc1	-1.08647	-0.964652	-0.951301	-5.35101	-6.3802	-6.65216			-6.21037
42221	Fam125a	-1.08665	-1.20448	-0.00954504	-1.51681	-2.20442	-2.19392	-1.42637	-1.18807	-1.88545
16997	Rec8	-1.08693	-0.630885	-0.275515	1.17319	0.139505	0.290433	-2.03681	-2.12468	-2.08113
42581	Ubtf	-1.08697	-0.939162	-0.445682	-0.145785	-0.672386	-0.656119	-0.569272	-0.994004	-0.998243
42607	Fn1	-1.08714	-0.757787	-0.114568	-2.66584	-4.0455	-3.94471	-0.586223	-0.430582	0.134921
38168	Setx	-1.08725	-0.671963		-1.54201	-1.27065	-1.20133	-1.68235	-0.907056	-0.074243
28461	Nrbp1	-1.08751	-1.06661	-0.54949	-2.34002	-2.62354	-2.68279	-1.79806	-2.35294	-2.1811
36366	Ndufa5	-1.08786	-1.08085	-0.209422	-1.61683	-2.0068	-2.00492	-1.81082	-1.81199	-2.33081
38243	Sema4a	-1.08811	-1.04876	-1.31431	-4.08187	-3.95181	-3.96867	-3.65631	-3.76962	-4.12419
36280	D11Wsu99e	-1.08855	-0.881155	-0.00261508	-0.387931	-1.37077	-1.34816	-1.3473	-1.43965	-1.58914
1265	Mlec	-1.08888	-1.05797	-0.303106	-0.535783	-0.748477	-0.693291	-1.14921	-1.6377	-1.14316
39793	6530439I21	-1.08926	-0.723902			-3.05173	-2.97172			-3.33658
20994	NAP103603-1	-1.08958	-1.13024	0.0645437	0.0688012	-1.52558	-1.6362	1.64639	1.03353	0.27287
24033	Pbrm1	-1.08993	0.0285431	-0.260961	0.450208	-0.518351	-0.574608	0.357495	0.022065	0.471981
4121	Rpsa	-1.09036	-1.43	-2.13916	-2.23018	-2.58893	-2.55577	-1.29201	-0.835131	-1.79243
8549	Rab1	-1.09071	-0.759012	0.14384	-0.546657	-0.397702	-0.47348	-0.98989	-0.807621	-1.16363
23281	Mecr	-1.09129	-1.14505	0.0130564	-2.58865	-2.58317	-2.78145	-1.7252	-1.90673	-1.97557
36338	ENSMUST00000103426	-1.09239	1.52211		-2.23886	-2.84443	-1.80669
30987	Igf1	-1.09239	-1.17926	-0.186677	-5.81301	-8.09421	-8.11283	-8.26132	-8.25403	-8.36376
25557	Pdia2	-1.09337	-0.658041	-0.255806	-2.45776	-3.46643	-3.41131
19425	Podnl1	-1.09416	-1.11631	0.0641429	-1.42167	-2.22984	-2.25363	-2.42274	-2.35019	-2.58273
27890	Hnrpdl	-1.0949	-0.571399	-0.813125	-0.540485	-0.0677105	-0.105554	-1.80233	-0.184236	-1.07747
21839	Prelid1	-1.09613	-1.38822	-0.0451303	-1.57893	-2.08985	-2.09653	0.257295	-0.660793	-0.826976
29612	Ostm1	-1.0966	-1.43808	-0.268723	-0.449098	-0.565986	-0.574117	-1.84828	-1.52068	-1.92387
24514	Arl8b	-1.09676	-0.505297	-0.522376	-0.995348	-0.536683	-0.606604	-1.42418	-1.71194	-1.4181
15710	Rps15	-1.09687	-1.29522	-0.471634	-2.03821	-2.53295	-2.47741	-1.36113	-0.949713	-1.71314
42232	C80913	-1.09747	-0.998301	-0.687639	-1.60864	-2.03267	-2.15601	-1.18364	-2.03283	-0.907794
35935	Wnt5b	-1.09834	-0.751147	-0.132948	-2.22747	-2.24112	-2.03963	0.426499	0.0620726	-0.250421
11261	Birc5	-1.09849	-0.470519	0.641344	-0.696194	-2.91583	-2.99705	0.961198	-2.59694	1.87368
19196	Igf1	-1.09878	-1.19538	-0.0245131	-5.56502	-8.30984	-7.99607	-8.15384		-8.48853
20102	Ccdc57	-1.09884	-1.42777	-0.820025	-3.12873	-3.45331	-3.30555	-3.14344	-3.08177	-3.6372
13635	Rap2c	-1.09943	-0.831123	-0.155404	-1.62128	-1.36822	-1.33055	0.125949	-0.0544939	0.137987
3345	Uhrf1bp1l	-1.09958	-0.841861	-2.4479	-0.990867	-0.966128	-0.909412	-0.875234	-0.0628197	-0.673236
43739	Adat1	-1.10006	-1.24812	-0.849654		-3.68336	-3.67755	-3.24083	-3.40488	-3.24436
38473	Slc25a39	-1.10086	-0.979947	0.155689	-1.18426	-1.67911	-1.71218	-1.98784	-2.16268	-2.5623
20758	Sardh	-1.1016	-1.18798	-0.0918153	-4.48998	-5.80518	-5.7398	-2.36861	-2.6471	-3.32005
22	Ptdss2	-1.10167	-1.21214		-2.16833	-2.13319	-2.24723	0.39079	-0.24282	-0.844262
20178	Fermt2	-1.10192	-0.655332	-0.150816	-0.347846	-1.26761	-1.22549	-0.470151	-0.655164	-0.666255
41821	Rab14	-1.10253	-0.498635	-0.193391	0.211007	-0.709294	-0.708817	0.166769	-0.605064	-0.408502
29845	Vamp1	-1.10261	-1.8068	-0.365355	-2.05738	-1.74768	-1.56941			-2.70695
4042	Comt1	-1.10368	-1.31331	-2.39191	-0.552557	-1.44324	-1.38131	-0.253437	-0.598624	-1.17355
34009	Hsf1	-1.10417	-1.12972	0.349102	-0.112434	-2.24754	-2.28736	-1.94279	-1.78107	-2.35717
36532	Zc3h18	-1.10422	-0.855922	0.191278	-0.187433	-1.96912	-1.99887	-0.159204	-0.65767	-1.27695
3282	Ccdc12	-1.10566	-1.24256	-2.00419	-0.157826	-1.034	-0.950841	-1.22783	-1.44382	-1.20736
7026	9330151L19Rik	-1.10652	-1.15905	-1.38208	-0.135179	0.385741	0.484174	-1.11429	0.0716087	-1.04929
35504	Chst1	-1.10731	-1.03515	0.835178	-1.27872	-2.05624	-2.25989	-2.20414	-2.0189	-2.63972
16906	Slc25a39	-1.10745	-1.21428	0.310232	-1.2485	-1.65775	-1.55256	-0.94257	-1.15314	-2.17748
27029	Smg5	-1.1081	-1.24317	-0.500343	-1.61553	-1.67229	-1.64231	-1.38859	-1.91869	-1.70841
7952	Ins2	-1.10817	-0.774925	-0.17072	0.822634	-1.21352	-1.19837
27948	Krtap3-1	-1.10864	-1.18585	-0.579567	-1.79005	-2.03327	-2.01433	-0.902435	-0.851572	-1.63374
35299	Olfr319	-1.10884	-1.48554	-0.578897		-5.19944	-5.10198			-4.85262
2006	Cxxc5	-1.10897	-1.03037	0.956066	0.0673821	-1.17055	-1.08673	-1.04636	-1.18204	-1.71019
4046	Mapk1	-1.10924	-1.08604	-2.88233	-2.15626	-0.621529	-0.533076	-1.33795	-1.10005	-0.934468
14413	Hrg	-1.11002	-1.2773			-3.21744				-2.77309
24402	Ddrgk1	-1.11074	-1.11517	-0.363794	-1.06185	-1.75834	-1.8472	-1.55788	-1.53661	-2.27957
25368	2010001M09Rik	-1.11294	-0.874155	-0.478707	-2.50357	-3.06953	-2.966	-3.50126	-2.79606	-3.58702
16593	Appl2	-1.113	-0.336262	-1.40466	-1.73671	-1.39301	-1.37492	-1.85643	-1.5346	-1.28401
35491	LOC100046321	-1.1145	-0.499677		-1.46602	-1.73949	-1.97762	-0.400353	-0.875277	-0.748076
16074	Pcgf5	-1.11543	-0.613919	-0.939224	0.133977	-0.23992	-0.181977	-0.235395	-0.672555	-0.179053
34951	NAP061234-1	-1.11544	-1.15904	0.724838	0.545058	-0.968628	-0.874386	2.39696	1.60769	0.923789
4441	Ghr	-1.11604	-0.764874	-1.66835	-1.30643	0.193492	0.284951	-3.64758	-2.45307	-4.45937
28265	Whrn	-1.11636	-0.72525	-0.543287	0.438464	0.601427	0.592934	-1.46192	-0.968463	-1.71789
2505	2610528E23Rik	-1.11686	-1.39732	0.129846	0.357329	-1.50699	-1.48595	-1.71805	-1.21715	-1.63231
27748	NAP045521-1	-1.11734	-1.19022	-0.278273	-1.91629	-2.52977	-2.47512	-2.29859	-2.03343	-2.76769
25772	Suds3	-1.11764	-0.373564	-0.230066	0.17853	-0.850137	-0.797775	0.256102	-0.0773354	-1.15351
17347	Olfr60	-1.11826	-1.14369		-2.32263	-3.18093	-2.98362		-2.3073	-2.6197
12846	NAP060056-1	-1.11865	-1.0964	-0.0798297	-1.51498	-1.92898	-1.91456	-1.13062	-0.703908	-1.76065
16540	Cass4	-1.11982	-1.42311	-0.52294		-5.29919	-5.35316			-5.72551
653	Tbxa2r	-1.12091	-1.24242		0.274362	0.154334	0.101585			-2.96147
42690	Thra	-1.12102	-1.02613	-0.545759	-1.96842	-2.69002	-2.6073	-2.56073	-1.88849	-3.48287
2377	Foxh1	-1.12151	-1.0317	0.677533	0.451013	-0.457721	-0.545129	-2.44681	-2.6331	-2.59311
37621	Olfr740	-1.12242	-1.67395	0.15603		-6.0183	-5.98284			-5.63859
22584	Mtdh	-1.12244	-0.552895	0.0752794	0.174847	-0.964322	-0.972644	0.467747	-0.347825	-0.205004
15478	Pqlc2	-1.12245	-1.71733		-0.614272	-0.830251	-0.891847	0.410904	0.271698	0.178819
15877	Ccl5	-1.12265	-0.730772	-0.284377	-2.2604	-2.98429	-2.94569	-3.16858	-3.41321	-3.91586
17363	Wnk2	-1.12381	-0.904343	-2.41415	-1.60453	-2.41031	-2.39616	-1.53104	-1.35651	-2.6384
4643	NAP040609-1	-1.12385	-1.45984	-2.15775		-4.42804	-4.63374			-5.36473
3431	Ank3	-1.12476	-0.958396	-2.30555	-0.938516	-1.1231	-1.04042	-1.18021	-0.910433	-1.02055
34931	Setd5	-1.12509	-0.875626	-0.428392	-0.641864	0.263386	0.253543	-1.05045	-0.0675256	-1.27671
12850	Eno2	-1.1255	-1.4787	-0.0826213	-0.228889	-0.102483	-0.0778851	-3.165	-2.58184	-2.72821
22899	Bub1	-1.12657	-0.876592	-0.677876	-2.83737	-3.36343	-3.49535	-3.61614	-3.883	-3.38654
923	Sbno1	-1.12658	-1.05113	0.302346	-1.1734	-0.976757	-0.949408	-1.82115	-1.36791	-1.12821
11433	Senp6	-1.12688	-0.55146	-0.108957	1.10471	-0.10396	-0.22495	0.172647	0.209184	0.00654747
43661	Srpk1	-1.12697	-0.568685		-2.08009	-1.82733	-1.90155	-0.984921	-1.81705	-1.49946
11036	Gm13112	-1.12729	-1.25348	0.176233	-1.26878	-2.9834	-2.9907	-2.64927	-1.98511	-2.96648
38856	Apol9b	-1.12866	-1.04702	-0.181138	-2.88117	-3.62658	-3.69278	-4.20288	-4.1407	-4.26977
19810	AK033817	-1.12899	-1.73519	-1.92949		-3.72351	-4.07072		-2.92075
14594	NAP092588-001	-1.12921	-0.936698	0.0237398	-1.7237	-2.9963	-2.92915	0.00107686	-0.544744	-0.964476
26234	Serinc3	-1.12941	-0.984992	-0.92255	-2.17108	-2.16537	-2.21488	-2.26217	-1.74439	-1.76755
11265	Fam81a	-1.12947	-2.37705		-1.03201	-0.808521	-0.406515	-1.08955		-0.683953
1010	Fkbp8	-1.12952	-1.19135	0.810476	-0.00798641	-1.71428	-1.55085	0.232336	-0.0502271	-1.3489
42431	Cuta	-1.1308	-1.46298	-0.0645883	-0.675436	-1.24324	-1.24778	-0.270586	-0.970203	-1.76146
8497	Rtf1	-1.1313	-0.721038	0.0987659	0.0325454	-1.10452	-1.07631	0.774979	0.162854	-0.208696
18446	Phf19	-1.13181	-1.44611	-1.0109	-5.28939	-6.03219	-5.97776	-6.35579		-5.19397
16521	Mrps34	-1.13185	-1.09343	-0.0744898	-1.08213	-1.60937	-1.54057	-1.46726	-1.30261	-1.86684
4028	Sergef	-1.13191	-1.4654	-1.88162	-2.75387	-2.35049	-2.20777	-1.31219	-1.65902	-1.74514
19244	Krt16	-1.13222	-1.51202	-0.42368	-4.7379	-5.41198	-5.62504	-6.92587		-6.71966
36139	Rrbp1	-1.13268	-0.750477	0.176613	-1.17944	-1.36199	-1.34046	-0.798271	-1.18396	-1.74565
2073	Cc2d1b	-1.13385	-1.04021	0.556624	0.939572	-0.18416	-0.165311	-1.10067	-0.766427	-0.992478
43293	Tcf4	-1.13459	-0.63453	-0.247795	-0.41431	-0.665775	-0.658204	-1.95069	-2.56029	-2.06151
21907	NAP058846-1	-1.13591	-1.2876	-0.432994	-1.39174	-1.54637	-1.50789	-0.49366	-0.168661	-1.32705
4389	Serf2	-1.13685	-1.16761	-1.33853	-1.5643	-1.91062	-1.85776	-1.5663	-1.78986	-2.26009
2133	Ppp4r2	-1.13724	-0.909815	1.04853	0.983083	-0.858834	-0.863349	0.173517	0.177582	0.0196531
40026	AK021184	-1.13863	-1.09758	0.400415	-0.841495	-1.60401	-1.50911	0.322093	0.274713	-0.283341
15270	Spint1	-1.13868	-0.984169	-0.475966	-1.57611	-2.8813	-2.73865	-2.69083	-2.73722	-3.22165
29745	Ptp4a3	-1.14002	-1.30909	-0.330529	-1.08157	-1.84752	-1.86571	-1.74255	-1.68965	-1.451
26516	Mut	-1.14052	-1.01108	-0.223232	-1.61527	-0.564966	-0.541393	-2.17751	-2.24092	-1.62429
2966	Psmd1	-1.1414	-0.638283	0.238151	1.83563	-0.0345343	-0.0181875	0.366982	-0.453643	0.731902
33545	Nfic	-1.14173	-0.981826	0.171313	-0.34958	-1.96657	-2.11857	0.222597	-0.378265	-1.59826
22561	Nars	-1.14184	-0.64899	-0.698788	-2.10111	-1.38546	-1.34995	-2.06617	-1.35222	-1.35342
20900	Ndufb5	-1.14448	-0.906868	-0.443908	-0.143864	-0.615659	-0.684917	-0.203752	-0.522119	-0.922042
26363	Rest	-1.14459	-0.449981	0.524128		-4.69059	-4.49035	1.74074	0.486515	0.759428
40753	Spata21	-1.14468	-1.58285			-2.6096	-2.60456			-2.65287
1319	1810014F10Rik	-1.14468	-1.19789	0.361697	-0.619253	-1.5352	-1.5777	-2.65254	-2.7651	-3.43526
17502	Hmx1	-1.14516	-1.5661	0.106369			-4.51116			-3.78397
35003	Kras	-1.14531	-0.781431	-0.227144	0.668961	-0.148991	-0.0151417	-1.33425	-1.37813	-0.552423
28058	Fam82a2	-1.1459	-0.794628	-0.356048	-0.301227	0.106859	0.0695342	-1.23275	-1.16949	-0.866427
16441	Gm11938	-1.14613	-1.26355	0.107475	-0.491174	-1.51488	-1.58528	-2.71897	-2.59079	-2.9968
1850	Setd6	-1.14632	-1.3081	0.642048	-0.305356	-1.3434	-1.36092	-1.84215	-1.33332	-1.7026
31917	1810011O10Rik	-1.14663	-0.697884	-1.16783	-1.8197	-2.51544	-2.52419	-1.33445	-1.50784	-1.54543
2259	Mov10	-1.14692	-1.10928	0.776579	1.22886	-0.730638	-0.790021	-1.15785	-1.23786	-1.42357
19841	A730081D07Rik	-1.14696	-1.76474	-0.271297		-4.01268	-4.10357			-3.70625
2413	Phb	-1.14777	-1.22963	0.0537083	-0.89838	-2.49063	-2.46218	-1.31859	-1.4136	-1.47098
44275	Olfr1112	-1.14898	-0.958394
10677	Ins1	-1.14961	-0.900309	-1.83593	0.162324	-1.87564	-1.8055
16335	Vldlr	-1.14966	-1.09109	-1.14379	-0.636303	-0.344438	-0.238836	-0.997727	0.244181	-1.52183
19643	A230046K03Rik	-1.15015	-0.70851	-0.622822	-1.14088	-1.00947	-0.926416	-0.589878	-0.477849	-0.0394681
44862	Ppp3ca	-1.15143	-0.81636	-0.656781	-1.73748	-1.79951	-1.82266	-1.7419	-0.654915	-1.52375
16942	Rwdd1	-1.15374	-0.80815	0.0254437	0.533218	-0.325945	-0.297283	-0.765269	-1.51172	-0.634361
15899	ENSMUST00000109104	-1.15417	-1.24799	-0.0114769	-1.45822	-2.73243	-2.74399	-2.07308	-0.632495	-2.72257
37125	Spr	-1.15445	-1.20582	-0.269085	-1.549	-2.04333	-2.03969	0.118638	-0.0986943	-0.845002
21962	Mtdh	-1.15552	-0.517824	-0.191017	-0.239248	-1.16626	-1.16193	-0.180689	-0.530154	-0.268511
12686	Gal	-1.15585	-0.778039	1.0013	-2.93279	-5.39214	-5.30641	-6.941	-6.51022	-6.66249
3652	Tox4	-1.15615	-1.28214	-2.31092	1.21757	-0.457257	-0.402197	-0.839699	-0.656453	-0.87024
22262	LOC100047222	-1.15618	-0.330721			-2.62649	-2.70692			-3.74846
34488	Syne1	-1.15684	-1.16159	0.0895538	-0.224437	-1.95974	-1.96583	-0.329375	-1.42907	-2.18317
21287	ENSMUST00000045517	-1.15753	-1.20588	-0.501444	-0.258233	-0.241787	-0.308303	-0.847341	-0.959685	-1.15845
24800	Pofut1	-1.15777	-1.28849	-0.366169	-0.279133	-1.41754	-1.48295	0.00339496	-0.138817	-1.16487
7885	Metrn	-1.1578	-1.1753	-0.302889	-3.48452	-4.73926	-4.62609	-2.21935	-2.39775	-2.75343
43191	Intu	-1.15805	-1.1065	-0.53874	0.91723	-0.385583	-0.352467	-3.51061	-3.00825	-2.58337
16169	Kras	-1.15869	-0.791806	-0.245738	0.877764	-0.118291	-0.085128	-1.41979	-1.41431	-0.509773
2978	Nceh1	-1.15965	-1.01864	-1.71165	-0.731293	-1.58841	-1.50712	-3.15891	-2.05144	-2.78929
32126	Stard10	-1.16035	-1.21333	-1.04494	-1.1875	-2.13554	-2.1227	-1.56335	-1.59415	-2.64732
4472	Ube2n	-1.16047	-1.28433	-1.76081	-3.31507	-2.57084	-2.48203	-1.23632	-1.99125	-1.28894
27897	Sord	-1.1617	-0.0316115	-0.834637	-2.66773	-3.21703	-3.28004	-2.87453	-2.22197	-4.20375
30999	Sst	-1.16178	-0.951631	-1.59182	-1.15762	-2.78809	-2.67893			-6.25875
1995	Ubtd1	-1.16285	-0.962311	1.28989	-0.503305	-2.0273	-2.0442	-0.453489	-0.539323	-1.45049
32102	Acaa1b	-1.16323	-1.34385	0.0241426	-0.892537	-1.7894	-1.7101	-0.533091	-0.522256	-2.50621
34307	Pxmp4	-1.16329	-0.815726	0.37936	-1.33748	-1.68692	-1.75648	-0.855087	-0.823694	-2.03425
2322	Csnk2b	-1.1644	-1.02664	0.329179	-1.37202	-2.82881	-2.79267	-2.38481	-2.48661	-2.14992
37484	Sprr2g	-1.16449	-1.51111		-1.99381	-2.68821	-2.7488			-2.02921
28326	Serpini2	-1.1645	-0.793069	-0.529684	-2.90155	-4.89883	-5.76299
10414	Muc5ac	-1.16483	-1.63207	-1.20569		-4.47169	-4.38181			-4.4336
4839	Hist1h2af	-1.16565	-0.840937	-1.40383	-1.78439	-1.15409	-1.11293	0.294917	-2.85973	1.10531
15335	Sdhaf1	-1.16603	-1.6539	-0.330735	0.119259	-0.401544	-0.401012	-0.677248	-0.775198	-1.01371
4842	Rab9	-1.16676	-0.819043	-2.11737	-2.19987	-1.0611	-0.948868	-0.45867	-0.580614	-0.348951
18728	Ncor1	-1.16716	-0.240886	-0.221329	0.823975	-0.436339	-0.414939	0.0700425	-0.565069	-0.561453
44574	Mllt3	-1.16721	-0.973303	-0.731109	-0.940838	-0.751152	-0.749072	-0.126613	0.575996	-1.04116
25009	Insig1	-1.16778	-0.611688	-0.460012	-1.06051	-1.35147	-1.36737	-2.34704		-1.45337
30417	Lrrc68	-1.16788	-0.866392	-0.222798	0.0185515	-1.6155	-1.58184	-1.51077	-1.4262	-2.42633
36153	Gcg	-1.16865	-1.27483	-0.953093	-0.773189	-2.78324	-2.67939
11566	Igf1	-1.16931	-1.25697	0.0304595	-5.5767	-8.20988	-8.25084			-8.07763
3384	Slmo1	-1.16964	-1.43207			-3.00614	-3.06604	-2.26732		-2.75409
37521	Jakmip3	-1.17002	-2.19757	-3.51881						-6.50816
18946	Kcnc3	-1.17062	-1.47977	-1.51376	-1.75244	-3.19257	-3.13086			-3.34945
20717	5430407P10Rik	-1.17099	-1.20236	-0.525807	-1.52095	-1.39831	-1.55565	0.381187	0.437724	-0.767106
20974	Kras	-1.17215	-0.418379	-0.413509	0.681145	-0.11096	-0.0271	-1.43634	-1.50535	-0.598838
2477	Eif2s3x	-1.17393	-0.868694	-0.655445	-0.124265	-1.11057	-1.06358	-2.15534	-1.51956	-0.9183
12842	Prss3	-1.17515	-0.791007	0.330718	-1.9209	-4.33982	-4.18597			-9.94571
36772	AK007113	-1.17515	-1.14651	-0.320437	-2.21056	-2.92789	-3.01498	-1.41617	-1.93352	-2.41942
11469	Kras	-1.17559	-1.03274	-0.130363	0.746645	-0.314149	-0.292046	-1.60883	-1.52306	-0.770033
18758	Gab2	-1.17563	-2.02166
42097	Tecpr1	-1.17644	-0.783692	0.196807	0.604017	0.700352	0.660779	-0.0438152	0.0516878	-0.425567
25787	Lrrc45	-1.17749	-1.01673	-0.407232	-1.56402	-1.71303	-1.71781	-0.62483	-0.0671091	-1.54319
24182	Nfx1	-1.1789	-1.16113	-0.337477	-2.32102	-2.27004	-2.31756	-1.68986	-1.84003	-1.88844
30249	Pla2g1b	-1.17897	-0.907643	-0.314089	-1.91379	-3.41062	-3.30874
9959	Ramp3	-1.18026	-1.44532	-0.730778	-0.713704	-1.5248	-1.55895	-0.976341	-1.4169	-2.5819
9258	Tmem42	-1.18214	-1.19479	-0.135603	0.354609	-0.248801	-0.252331	-1.20612	-1.77178	-1.93566
1220	Ass1	-1.18393	-0.953201	0.743965	-0.803496	-1.7815	-1.77269	-1.35528	-2.46403	-2.05008
3162	Hprt	-1.184	-1.10553	-1.69353	1.09425	0.626652	0.664029	0.254277	0.697131	0.559138
33274	Atp6v0b	-1.18421	-1.15627	-0.140237	0.608345	-0.468122	-0.469307	-0.68084	-1.10011	-1.96037
32850	Rdh19	-1.1851	-1.4579			-3.78337	-3.83837			-3.23718
30306	Bmp3	-1.18517	-1.10576	-2.61556		-2.79469	-3.77334
20928	Kcnj8	-1.18521		-1.70449	-0.449097	-1.32486	-0.387423
32590	2010106G01Rik	-1.18569	-1.33203	-1.07723	-3.88678	-3.34111	-3.27262	-1.53622	-2.9695	-1.65807
14066	NAP112442-1	-1.18622	-0.650554	-0.026514	-0.21096	-1.00212	-0.944256	0.48792	0.324787	0.265275
40339	Ablim2	-1.18636	-1.2342	-1.32476	-1.99545	-1.91339	-1.91247		-1.52523	-2.95637
1670	Pole	-1.18716	-1.19048	0.907896	-3.31179	-5.11532	-5.13566	-3.21551	-4.16827	-2.30887
4242	1110036O03Rik	-1.18718	-1.85771	-2.13468	-1.27464	-0.879392	-0.774555	-1.66345	-0.487168	-1.55977
36697	Gm5176	-1.18786	-0.54559	0.437305	0.681612	-1.00918	-1.07452	1.22054	0.190359	0.939341
4569	2310021P13Rik	-1.18861	-1.40748	-1.40371	-1.19993	-0.576304	-0.523167	-1.18804	-1.2212	-1.52643
2941	Psmc1	-1.18878	-0.976174	-1.45675	0.800786	-0.71587	-0.772452	-0.57419	-0.892715	-0.22968
3119	Rab1b	-1.18952	-1.46744	-1.56256	0.753369	-1.07616	-1.03224	-1.26273	-1.29847	-1.51062
18476	Macrod1	-1.18982	-1.20949	-0.63349	-2.36583	-2.76031	-2.76694	-2.3616	-1.69741	-3.7378
18232	Cldn19	-1.18988	-1.46653	-0.972348		-8.26648				-8.82014
13105	Rpl36a	-1.1901	-1.19207	-0.286703	-1.3517	-2.83019	-2.78748	0.0930507	0.00278764	-1.08401
32205	9430008C03Rik	-1.19099	-1.16488	-0.951023	-2.26033	-2.05789	-2.07537	-1.48347	-1.02545	-1.68954
13165	Cdc20	-1.19207	-0.444912	0.56817	-0.405738	-2.84112	-2.99876	1.27727	-1.439	1.7384
4561	Gapdh	-1.19238	-1.11209	-0.709103	-0.481605	-1.26383	-1.17843	2.25206	1.2469	0.876583
22502	Mgll	-1.19318	-0.903039	-0.765779	-1.85166	-2.28298	-2.14468			-7.2787
723	Zfp87	-1.19318	-1.5126		-0.111055	-0.996171	-0.878211	-1.52197	-1.39131	-1.89355
9468	Arcn1	-1.19412	-1.1151	-0.152496	-1.23819	-1.15367	-1.21895	-2.43675	-1.85191	-2.62018
24638	Ptn	-1.19447	-0.858723		0.145839	-2.00624	-2.00626			-3.40814
17637	1810032O08Rik	-1.19513	-0.83357	-0.377222	-1.96869	-2.48071	-2.45117	-1.04776	-0.739658	-1.89401
13851	A730063M14Rik	-1.19587	-0.919244	-0.342648	0.485702	0.788665	0.665223	-0.697799	-0.651456	-0.597448
22761	Hif3a	-1.19604	-1.50308	-0.836096	-3.54844	-4.13259	-4.0004			-5.00631
29721	Dmbt1	-1.19607	-0.849427	-0.244551	-3.47408	-4.42352	-4.24145	-3.64837	-3.64011	-4.14767
26395	Ankrd24	-1.19608	-0.780494	-1.15955	-0.803028	-0.0347676	-0.0266298	-2.6454	-1.53288	-3.1304
26424	Lsm12	-1.19675	-0.550329	0.712054	-0.626745	-1.61485	-1.57775	1.80617	0.230641	0.727912
21995	Cdca3	-1.19789	-1.00311	-0.318561	-2.25661	-3.24876	-3.27006	-1.25625	-3.57235	-0.877743
2944	Mag	-1.1983	-1.30944	-1.31414	-0.306393	-3.02179	-2.77773	-1.99649	-2.19781	-2.81174
21992	Dpysl2	-1.19847	-2.02288	-0.202832	-3.10676	-3.09309	-3.01271	-3.13355	-3.70642	-3.28714
32026	Arhgap29	-1.19914	-0.738322	-1.02183		-6.26538	-6.68182			-6.35902
2188	Ncapd2	-1.19919	-0.972939	1.3957	0.516338	-1.42356	-1.43391	0.13521	-1.62235	0.482754
4011	Col1a1	-1.20052	-1.58376	-1.01211	-2.76352	-4.57445	-4.44374	-4.44432	-4.91407	-5.34055
2951	Dnaic1	-1.2006	-1.25894	-0.781137	-5.10308	-7.4311	-7.30114		-8.21287	-8.74189
22340	Igf1	-1.20117	-1.25768	-0.12833	-5.7449	-8.01607	-7.86253		-8.33442	-8.1165
1580	AK157575	-1.20147	-1.49896	-0.00918503			-5.95974			-4.85334
30526	Fn1	-1.20246	-0.934684	-0.471493	-3.06662	-4.32168	-4.22831	-0.960887	-0.505707	-0.187207
15840	Clic6	-1.20282	-0.745765	-2.03397	-4.46659			-3.25726	-3.31511	-4.2097
33165	NAP062563-1	-1.20296	-1.52981	-0.814747	-2.64688	-3.12171	-3.18467			-3.94766
27063	Dusp26	-1.20342	-0.658718	-0.290924	-2.18057	-3.02577	-2.94699
29732	2010001M09Rik	-1.20401	-0.850025	-0.770407	-2.68548	-3.25427	-3.19101	-3.66516	-3.33728	-3.89938
31426	2010317E24Rik	-1.20487	-0.578358	0.597335	-0.755249	-3.08383	-3.20139	0.946946	-2.63383	1.64711
27930	Tmem38a	-1.20666	-1.65327		0.874599	1.24427	1.24983	-1.55119	-1.44018	-1.67869
11717	Rab5c	-1.20926	-0.94324	0.43756	-1.01111	-0.236454	-0.253045	-0.226272	-0.0718402	-1.30733
28211	Cited2	-1.20986	-0.455041	0.153818	-0.1023	-1.19645	-1.12842	-0.50316	-0.657475	-1.48517
16369	Es22	-1.21048	-0.638594	-0.263531
21298	Prss3	-1.21113	-0.884984	-1.55176	-2.52992	-4.3305	-4.24175			-10.3656
43495	Pten	-1.21124	-0.894556	-0.36537	-0.768955	-1.5391	-1.57582	0.110876	-0.326578	-0.874084
15957	Rps28	-1.21168	-1.65518	-0.868825	-1.61031	-0.71256	-0.670092	-2.02448	-0.4531	-1.44903
18701	Rpl36a	-1.21176	-1.32246	-0.502994	-1.41744	-2.85137	-2.86163	-0.143857	0.118599	-1.19498
2930	Foxa2	-1.2123	-1.11622	-2.84259	1.04407	-0.644646	-0.397406	-1.57125	-1.50687	-1.69067
3733	Ikbip	-1.21239	-1.44285	-2.3555	0.886324	-0.500956	-0.427612	-1.39966	-0.752967	-1.61134
37670	Rcor2	-1.21387	-1.66432	-0.0594234	0.410912	0.590465	0.579111	-0.262464	-0.210983	-0.323394
12966	Klhdc8a	-1.21396	-1.20119	0.0566979		-2.29342	-2.25797	-2.6716	-1.52593	-2.12956
20210	Lrrc8e	-1.2143	-1.24183	-0.544316	-0.756285	-1.70757	-1.77399	-1.48876	-2.70027	-2.42872
5195	Hn1l	-1.21467	-1.50658	-0.171881	-0.232323	0.807707	1.07069	-0.352151	-0.396493	0.203146
23430	NAP000003-006	-1.21606	-1.26782	0.362817	-0.111707	-1.39843	-1.37917	1.93651	1.04991	0.588314
20537	Trpc4ap	-1.21643	-1.01876	-0.228811	-1.03894	-1.51504	-1.50431	-1.39493	-1.53393	-1.62926
44212	Fam76a	-1.21693	-1.09095	-0.160871	0.511724	-0.328987	-0.34023	-0.103662	0.422149	-0.249235
1649	Sema4d	-1.21709	-1.415		1.14661	-0.466443	-0.44717	-1.77692	-1.34873	-1.85602
21888	Brd3	-1.21952	-0.548258	0.154647	0.189721	-1.11775	-1.16882	0.564293	-0.316102	-0.334818
31537	Rwdd1	-1.21962	-0.876426	-0.0210044	0.50893	-0.0556837	-0.127379	-0.480915	-1.07209	-0.469725
4283	Pigu	-1.22155	-1.2455	-1.45783	-1.65661	-1.39001	-1.35489	-0.905762	-1.24572	-1.50718
2625	Slc9a8	-1.22163	-1.4497	0.319772	1.23459	-0.079241	-0.114538	-0.937723	-1.01702	-1.6586
3440	Ube2k	-1.22222	-0.991403	-1.9467	-1.19834	-1.07356	-1.02712	-1.21834	-1.79438	-0.888287
3559	Myc	-1.22281	-0.278586	-2.25542	-2.27233	-4.779	-4.62339	-0.964623	-0.867222	-0.706541
18617	Tmem188	-1.22369	-0.699517	0.580155	0.66073	-0.187207	-0.150251	1.0815	0.370436	0.413802
1171	Ppme1	-1.22383	-1.20843		-0.591707	-1.48377	-1.33532	-1.28257	-1.44812	-1.45692
908	Pctp	-1.22397			-0.334783	-0.494116	-0.363667	-0.491838	-0.555994	-0.779575
29105	Cd3e	-1.22411	-1.92602	-0.146066	-3.95287	-4.49817	-4.5498			-4.51729
40193	Farp2	-1.22474	-1.15914	-1.01376	-2.79286	-2.43432	-2.38214	-4.10299	-4.25865	-4.27512
12578	Fn1	-1.22524	-0.882951	-0.165825	-2.68394	-4.2338	-4.25568	-0.915413	-0.387307	-0.115272
24748	Uap1l1	-1.22544	-1.0716	-0.508258	-0.820826	-1.30545	-1.3269	-1.45271	-0.838058	-2.1354
1438	Usp7	-1.22556	-0.584689	0.941027	0.223406	-1.03827	-1.06338	-0.222343	-0.344517	-0.448865
10007	Leng8	-1.22596	-1.30193		-0.224068	-0.0707141	-0.167925	-1.33925	-0.606571	-0.856026
22473	LOC100047857	-1.22607	-0.865187	-1.23996				-2.06475	-1.6452	-2.83684
13842	Rpe	-1.22668	-0.623701	0.213606	-0.0136433	0.148294	0.0560772	0.519107	0.77674	0.174826
19548	Cbfa2t3	-1.22739	-0.958234	-0.64881	-0.97722	-0.781677	-0.647078
4266	Itpr2	-1.22975	-0.927225	-2.00699	-2.53172	-1.16324	-1.17443	-2.37529	-2.29063	-2.57184
35623	Rdm1	-1.23001	-1.06242	-0.0549311	-0.271533	-0.654425	-0.67257	-0.582155	0.58636	-1.60846
27225	Pusl1	-1.2305	-0.805868	-0.174259	-1.22062	-1.25228	-1.20074	-0.0593835	-0.691145	-0.883843
41501	2010001M09Rik	-1.23093	-0.785584	-0.532524	-2.63457	-3.13988	-3.14033	-3.82674	-3.66423	-3.72761
33158	Slc38a5	-1.23142	-1.05954	-0.38921	-1.57981	-3.40321	-3.43695
11779	Kif5c	-1.23186	-2.33997	-1.39203	1.01215	1.77216	1.621	-0.861796	-0.446734	-1.75927
38166	Mfsd7c	-1.23211	-0.951322	-2.98622		-3.78712	-4.12453	-1.8575	-2.31086	-3.32731
28703	Ide	-1.23305	-1.31808			-2.19761	-2.21782	-0.62576	-0.404993	-0.188086
3758	Ifna9	-1.23452	-0.985005	-2.52665	-7.11163	-7.97173	-8.23955		-7.00724	-7.95638
3465	Birc2	-1.23699	-0.98841	-2.71059	-0.310867	-0.584352	-0.499466	-1.96702	-1.35749	-1.68214
16803	Kras	-1.23718	-0.999344	-0.218652	0.878028	-0.151215	-0.0519549	-1.31199	-1.52662	-0.581239
18200	Creb3	-1.23741	-0.397477	0.357275	1.32829	1.05152	1.07555	0.389861	0.379304	0.500778
15685	Fn1	-1.23771	-0.902948	-0.207402	-2.74336	-4.27255	-4.23778	-1.01803	-0.384537	-0.0430832
34728	Ass1	-1.23783	-1.2659	-0.234175	-1.34859	-1.97212	-1.96358	-1.45973	-2.36945	-2.16542
3187	Ctbp1	-1.23802	-1.33408	-2.61941	-0.0571105	-0.926022	-0.91147	-1.96114	-2.18836	-1.1309
33247	Aes	-1.23912	-0.977449	-0.0350995	-0.96525	-1.35758	-1.57345	-1.64033	-1.78499	-2.38835
17818	Mycbp2	-1.24004	-1.08113	-1.1516	0.0536728	0.138828	0.168076	-1.43143	-0.782355	-0.718533
2556	Rcc2	-1.24019	-1.13699	-0.46865	-1.20298	-2.58782	-2.59516	-1.15184	-1.45906	-0.678763
15906	Sfrs6	-1.24026	-1.3741	-1.15079	-1.73089	-1.04518	-1.02243	-2.30317	-1.55162	-1.41608
39443	Acta2	-1.24058	-0.978183	-0.369863	-1.25749	-2.14062	-2.06128	-2.49962	-2.39389	-2.47525
2181	2210012G02Rik	-1.24092	-1.10871	1.29868	-0.40134	-1.15626	-1.15717	-1.32208	-1.28112	-0.554912
24553	Rab27b	-1.2411	-0.879623	-2.36787				-2.32384	-2.19173	-2.98381
3327	Ppm1a	-1.24116	-1.28726	-2.53843	-1.3556	-1.39869	-1.31703	-2.10809	-1.82874	-1.59593
3976	Ets2	-1.24177	-1.22253	-2.32547	-2.63991	-2.52692	-2.42622	-2.27303	-2.2205	-2.25794
25925	Nktr	-1.24223	-1.15395	-0.92365	-0.377949	0.0920614	0.0733847	-1.6015	-1.2222	-1.5758
44322	AK051199	-1.2425	-1.69976	-0.409937	-0.868889	-1.14306	-1.06675	-2.45372	0.0552442	-2.26419
42878	AK090125	-1.24307	-0.844047	-0.165726	-1.22838	-1.86747	-1.91019	-2.25559	-1.2299	-1.47252
28462	Ins2	-1.24592	-0.945344	-0.411159	0.627103	-1.61027	-1.58305
7278	E2f2	-1.24667	-0.845331	-0.236374	-0.179707	-1.79674	-1.74864	-2.93668	-3.17903	-2.674
21754	Mreg	-1.24757	-1.67944			-2.32454	-2.6028
2739	Tmem184a	-1.24784	-1.17549	-1.0987	-0.953213	-2.66448	-2.52568	-3.08284	-3.08549	-3.32248
23474	Dstyk	-1.24838	-1.52728	-1.04265		-4.2599	-4.47831		-3.28278	-3.89919
4465	Atp5d	-1.24863	-1.47594	-1.22227	-2.43915	-2.02247	-1.95267	-0.94508	-1.05209	-1.71323
27368	Myl3	-1.25043	-1.70768		-1.6736	-3.06556	-3.05131	-1.49967	-2.18249	-2.47592
33843	Nsg1	-1.25045	-0.393362		-1.31372	-0.931543	-1.21922			-2.56948
37275	Cln6	-1.25077	-0.604832	-0.351284	1.63738	0.696819	0.640143	-0.898095	-0.616371	-1.94749
29002	Ins2	-1.25091	-0.963297	-0.3137	0.587562	-1.58946	-1.5978
15588	Tom1	-1.2523	-1.47932	-0.286879	0.0504944	-0.514933	-0.765106	-2.35794	-2.17465	-3.36597
12964	Snrnp25	-1.25257	-1.02826	-0.0967789	-1.41608	-2.2905	-2.23948	-2.10336	-2.42968	-1.78758
19572	Anxa8	-1.25305	-1.41239	-0.26259	-3.83648	-5.02187	-4.9173	1.07906	-0.329434	0.650991
17699	Vtn	-1.2539	-0.8673	-0.793541	-2.80246	-3.45861	-3.5774
1820	Taok3	-1.2557	-0.530038	1.33556	2.2254	0.0546378	0.0842561	0.697631	0.561862	-0.116337
32131	Dpp7	-1.25582	-1.02432	-0.585162	0.160996	-0.291856	-0.317668	-1.58001	-1.66856	-2.80663
7582	NP063118	-1.25588	-1.34445	-0.200012	-3.67076	-4.17128	-4.16993	-2.63947	-3.42211	-4.12318
11703	Ccdc59	-1.25688	-0.986388	0.376195	-0.598852	-1.91281	-2.0137	-0.461304	-1.28009	-1.26302
20342	Harbi1	-1.25769	-1.09737	-0.702025	-5.12051	-8.63784	-8.25384			-9.15607
2342	Zfp524	-1.25772	-1.34498	0.112619	-0.78137	-1.77919	-1.71298	-1.48478	-1.61917	-2.31171
29701	Zkscan3	-1.25873	-0.0902219	-0.327954	1.10129	0.0917792	0.0388795	1.23376	1.12115	0.587504
40500	Fam83f	-1.25896	-1.68045	0.169495	-3.30816	-4.93939	-4.68635	-5.75452	-5.82188	-5.32511
3262	Gcg	-1.2594	-1.17319	-1.80042	-0.79299	-2.6199	-2.48438
1941	Pfpl	-1.2597			-0.404747	-2.45389	-2.50829	-1.76417		-1.15899
13399	Klk1b3	-1.25976	-0.826674	-0.185277	-2.29924	-4.27606	-4.10703
3394	ENSMUST00000104974	-1.2604	-1.11219	-1.71972	0.73494	-0.720993	-0.694756	-2.56979	-1.86371	-2.51433
31894	Tmcc3	-1.26084	-0.778112	0.217367	0.157769	-0.334116	-0.394589	-0.83548	-1.2344	-1.92351
15699	Muc5ac	-1.26109	-1.63528	-1.12593		-5.28299	-5.27477			-4.80736
2279	Fahd2a	-1.26254	-1.90623	0.195762	0.0242797	-1.01377	-0.965587	-0.983421	-0.580057	-1.4446
34948	4933407C03Rik	-1.26264	-0.694542	0.245929	0.685944	-0.688504	-0.739209	0.329056	0.287041	-1.02009
2867	Gtf2f2	-1.26268	-1.3826		1.13633	0.290129	0.261992	-0.626852	-0.945449	-0.187297
24293	NAP115505-1	-1.26298	-1.92934	-0.42225	-3.97773	-4.56242	-4.49269		-4.22582	-4.51383
41223	Gjc2	-1.26354	-1.13099	-1.44681	-7.35717	-9.38773	-9.24715
34741	Egf	-1.26421	-0.787179	-0.908516	-3.49176	-2.95687	-2.90963			-7.19697
39335	Fn1	-1.2676	-0.936078	-0.216888	-2.75788	-4.2319	-4.05137	-1.03554	-0.546929	-0.0408187
10367	Neurl1a	-1.26785	-1.31282	-0.00567663	1.17319	1.35948	1.52788	-0.638584	-1.06747	-0.687612
14831	Tmem66	-1.26809	-0.0964907	0.173698	0.45519	0.659677	0.706625	-1.42672	-1.94626	-1.82648
38719	Bri3bp	-1.26843	-1.07262	-0.0721199	-2.41685	-3.2416	-3.18038	-1.32026	-1.87433	-1.55326
3246	M77003	-1.26932	-1.29272	-2.11788	-2.57916	-2.63205	-2.50535	-3.25152	-2.43447	-3.07997
11792	Ilf2	-1.26943	-0.848962	0.103528	-0.106176	-1.03851	-1.06378	0.747485	0.0228211	0.295257
43830	Hs3st3b1	-1.27019	-1.14689	-1.75049	-0.995159	-1.31989	-1.20766			-4.32358
825	NAP034912-1	-1.27034
13336	Creb1	-1.27097	-0.405735	0.151817	0.348848	-0.835512	-0.841779	0.761471	0.286035	-0.105041
32971	Mylk2	-1.27153	-1.00897	-1.91928		-7.29525	-7.50493			-7.65731
44261	Rbbp4	-1.27228	-0.247731	-0.0631202	1.03167	-0.448356	-0.402738	1.55657	1.61501	0.130079
17437	Trmt1	-1.27273	-1.2086	-0.444158	-1.1177	-1.54417	-1.55806	-0.0877062	0.0119602	-1.10333
2626	Smarcd3	-1.27284	-1.14234			-3.30094	-3.32342	1.31464	0.535726	0.18969
3167	Itga11	-1.27449	-2.34718	-3.39901		-6.84832	-7.04293			-7.68146
273	7030407O06Rik	-1.27467	-0.748749		-0.966516	0.0567097	0.0676591	-1.94606	-0.726432	-1.41845
25121	Pde2a	-1.27488	-1.54204	-1.57146	-5.10914	-5.78701	-5.73997	-4.61021	-3.61283	-4.48989
38754	Strn3	-1.27593	-1.0632	-0.573533	-0.256403	-1.09227	-1.07579	-1.40075	-1.00036	-1.5411
39159	AI839650	-1.2774	-1.67731	-0.581381	-1.47863	-1.75415	-1.9058	-3.73507		-4.2091
18927	Lhx1	-1.27743	-1.69799		-0.577128	-1.17504	-0.998794			-3.60277
3578	Lonp2	-1.27875	-1.21799	-2.07942	-1.42699	-0.702064	-0.603844	-1.54327	-1.34457	-1.67448
24105	Wars	-1.28022	-0.96867	0.660036	-2.07319	-1.99725	-1.98978	-2.44075	-1.98968	-2.41028
8372	9930013L23Rik	-1.28026	-1.89115	-0.487418	-4.1568	-5.26177	-5.23457			-5.46827
17060	Hs6st3	-1.28141	-1.76108	-1.0036		-3.48708	-3.57686	-1.72004		-3.13239
5829	Ppig	-1.2823	-0.395948	0.221584	0.83263	-0.176582	-0.174398	0.993838	0.462349	0.0923876
22430	Atf7	-1.28393	-1.14402	-0.782469	-3.40485	-3.82313	-3.83063	-3.07682	-2.91666	-3.28118
37136	Olfr124	-1.28441	-1.52001	-1.78797		-2.73001	-2.7227			-2.4667
31768	2810039B14Rik	-1.28497	-0.939114	-0.529699		-2.73236	-2.62691	-1.06904	-2.75272	-2.50193
42482	Macrod1	-1.28528	-1.29333	-0.803855	-2.57404	-2.91498	-2.92298	-1.99963	-1.49226	-3.90767
27347	Camk1g	-1.28558	-1.49059	-1.42706	-3.93489	-4.80716	-4.58436	-5.3696	-5.83024	-5.75596
2514	Serpinf1	-1.28788	-2.25197	-0.0233419	-1.24326	-4.22807	-4.21457	-4.35203	-3.8572	-4.79426
31604	1700112E06Rik	-1.28996	-1.15699	-0.831072	-4.00341	-3.47427	-3.50758	-0.662785	-0.570695	-2.09463
4206	Cdk2ap2	-1.29055	-1.40481	-2.12119	-2.11898	-1.4875	-1.39086	-1.5176	-1.03152	-1.6493
28402	Hsp90ab1	-1.29056	0.0742921	0.494228	0.998551	-0.633557	-0.656492	1.80085	0.446211	1.38235
24559	Ero1lb	-1.29094	-0.68523	-0.380358	-0.978701	-1.89857	-1.78468	-7.92555	-7.86801	-7.95537
13467	Prodh	-1.29128	-1.06547	-1.51062	-5.78424	-5.63424	-5.62564	-2.74253	-3.43562	-3.1616
37725	Mid1	-1.29162	-1.33451	0.509198	2.47615	-2.08808	-2.22977	-2.1232	-2.14996	-2.90125
15919	1110054M08Rik	-1.2925	-1.12794	-0.249696	-0.430432	-0.202063	-0.174218	-0.965971	-1.00635	-1.13775
8494	Sfrs6	-1.29261	-0.869305	-0.847807	-1.33726	-1.39563	-1.36769	-1.5621	-1.62869	-1.61823
7036	Nes	-1.29379	-1.61028	-0.0233831	-3.57938	-3.89466	-3.91812	-1.70932	-2.14896	-2.00448
17262	Golga4	-1.29554	-0.845764	-0.985029	0.066316	0.0947193	0.162283	-1.30359	-0.816106	-1.44764
33845	Wipi2	-1.29624	-1.00937		-0.895292	-1.12729	-1.1087	-1.34183	-0.153924	-1.51485
15652	Hmgcr	-1.29656	-1.20103		-0.0855594	-0.589136	-0.51428	-1.13757	-2.31833	-0.135524
20417	Pnliprp1	-1.29689	-0.879127	-0.407476	-3.13884	-4.54591	-4.40596
33675	Rps6kb1	-1.29798	-0.965191	-0.380945	-2.77553	-2.12939	-2.14401	-0.804064	-0.671514	-1.55011
29260	Lrrc68	-1.30118	-0.760865	-0.341334	0.109401	-1.12662	-1.14302	-1.5258	-1.47281	-2.21002
3007	St7l	-1.30253	-1.56239	-1.92078	0.332956	-1.52372	-1.47312	-1.8136	-1.96781	-1.89397
13643	Dzip3	-1.30577	-1.38813	-1.04585	0.298877	0.157574	0.215154	-0.62055	1.09369	0.0127773
38793	Fgfr1op	-1.30603	-1.20495	-0.503892	-0.968964	-1.06096	-1.16358	0.27477	-0.0470927	0.382951
4397	Exosc6	-1.30724	-1.28571	-1.87126	-1.8512	-1.5375	-1.53037	0.17179	-0.395413	0.239173
25929	Nfkbil1	-1.30867	-1.2132	-0.0918488	-1.24751	-1.78528	-1.89946	-0.34196	-0.195178	-1.85983
33537	NAP050049-1	-1.30951	-1.09875	-2.12884	-1.85753	-3.48815	-3.52944
14079	Fam158a	-1.30962	-1.30804	0.0413867	-0.532278	-1.50543	-1.46787	-1.90082	-0.901387	-3.05356
38708	Cdkn1c	-1.31008	-1.5759	1.56054	-0.434268	-2.28416	-2.23968	-0.246433	0.0596222	-1.20697
1837	1110007A13Rik	-1.31249	-1.07341	0.418316	-0.503941	-1.63797	-1.64331	-0.755835	-1.11623	-0.823385
4726	Mc2r	-1.31584	-1.46085		-2.42283	-3.094	-3.00059			-3.11459
3150	Ufm1	-1.31874	-1.92992	-1.94808	-0.734618	-1.73051	-1.73326	-2.69651	-3.41433	-2.51041
40944	Med13l	-1.3197	-0.726948	-0.246764	0.60907	-0.839602	-0.849228	0.168359	0.259183	-0.155836
17519	Zfp169	-1.3197	-1.63579		-3.9291	-4.01861	-3.99617		-3.98712	-4.73197
22512	9530036O11Rik	-1.31998	-1.3638	-0.526984	-4.05306	-4.30834	-4.42286		-4.76409	-4.41151
39951	Tssk1	-1.32223	-2.16299	-0.551082		-4.14994	-3.71547			-4.07163
15649	Exosc1	-1.32237	-1.58387	-0.356571	-2.29009	-3.20414	-3.41672	-2.89206	-2.99587	-3.29089
17880	Anxa8	-1.32249	-1.40616	-0.173605	-3.89877	-4.94919	-5.00384	1.09111	-0.356535	0.645718
11676	Igf1	-1.32361	-1.30958	0.101879	-5.745	-8.11333	-8.36004	-8.42676	-8.54893	-8.62193
821	Rmrp	-1.32368	-1.39926	1.00669	-1.15272	-2.48598	-2.44332	-0.324461	-0.859225	-2.56003
14803	Kifc2	-1.32371	-1.27271	-1.08128	-1.03306	-0.359784	-0.253784	-2.43357	-0.937177	-2.52901
39268	Acer2	-1.32406	-1.05521	-0.756597	-0.142733	-3.33611	-3.358	-1.12267	-1.99837	-2.33951
17019	Bgn	-1.3241	-1.13322	1.36211	-1.10204	-2.1847	-2.28255	-1.56317		-3.05264
552	Tax1bp1	-1.32511	0.190277	1.4757	0.966131	-0.628531	-0.714587	1.06681	0.375519	0.574716
38823	Atg12	-1.32676	-1.06232	-0.914197	-4.12678	-4.08072	-4.17013	-3.81984	-3.84321	-3.80686
3648	Slc39a11	-1.32712	-1.63616	-1.67106	-2.44075	-3.91153	-3.92693	-4.13546	-3.57183	-3.64253
34383	Dnajc1	-1.3279	-0.83902	-0.124198	-0.6553	-1.61708	-1.64414	-1.42541	-1.84634	-2.08854
20774	C2cd3	-1.32799	-1.6429	-0.405886	-2.67583	-3.41521	-3.34214	-3.70159	-3.43657	-4.36813
5251	Nat8	-1.32806	-1.34569	-0.656292		-6.02186	-6.11312			-6.23393
3944	Cops7a	-1.32924	-1.40832	-2.10861	-1.40327	-0.728729	-0.655373	-1.38909	-1.40913	-1.20173
31328	ENSMUST00000056053	-1.32928	-1.03399	-0.945334	-0.759389	-0.615497	-0.728069	-1.19124	-0.731483	-2.14612
13811	Gigyf1	-1.32942	-1.51333	-0.797978	-3.24929	-4.59193	-4.48243	-3.7919	-3.95116	-3.84461
16227	1700016K19Rik	-1.32961	-1.30434	-0.130767	-4.04356	-4.86771	-4.90289	-1.70461	-1.93558	-3.36719
15961	B3galt4	-1.33002	-1.41093	0.235214	-0.977217	-2.12116	-2.09008	-1.77942	-1.75742	-2.74946
3478	Lyar	-1.33053	-1.39	-2.32561	-0.810869	-2.48382	-2.45655	-2.46895	-2.51443	-1.71702
11322	Ncoa3	-1.33095	-1.44452	-1.15615	-7.02028	-8.49617	-8.72995	-10.1225		-10.3982
37668	NAP030859-1	-1.33109	-1.67722	0.0153001	-4.19446	-4.9481	-4.95258	-4.79498	-4.80414	-4.90782
14559	Cspp1	-1.33133	-0.724836		0.776222	0.859125	0.906572	-0.357953	0.187538	-0.15978
3531	Bax	-1.33275	-1.41954	-1.49526	-0.942867	-0.785087	-0.738509	0.373987	0.0652689	0.549961
2001	Mrpl20	-1.33337	-1.52855	1.05707	-0.140294	-1.64879	-1.64494	-1.61699	-2.37115	-1.42841
10904	4930481A15Rik	-1.33377	-1.86676	0.797903	0.936346	-1.06559	-1.16135	0.381411	0.738567	-1.51672
44443	Baiap2	-1.33478	-1.26926		-2.2935	-2.17142	-2.08976	-1.04255	-1.38128	-1.69611
27246	Tmem38a	-1.3355	-1.5665	-1.05416	0.492574	0.664764	0.682611	-2.03504	-1.93991	-2.09719
26166	Actl9	-1.33596	-1.62408			-3.8162	-3.76205			-4.22386
17709	1700001K19Rik	-1.33744	-1.42636	-0.0983907	-1.37488	-1.9708	-2.01296	-2.76877	-2.7443	-2.96448
4303	BG969555	-1.33747	-1.39808	-2.59761	-2.54502	-0.707963	-0.610636	-2.38022	-2.97788	-1.98306
19235	Brwd1	-1.33751	-1.40638	-1.41178	-0.71133	-0.136745	-0.161774	-1.8475	-1.28943	-1.73425
17169	Noc2l	-1.33755	-1.00217	-0.0449745	-1.18727	-1.84782	-1.78261	0.10186	-0.539855	-0.698315
37174	Hba-a2	-1.33845	-0.959506	-2.3045	-3.34754	-3.73649	-3.7462			-7.43498
32498	Rangap1	-1.33954	-1.05223	0.154052	0.660587	-0.396555	-0.445196	0.88291	0.0701931	0.0554467
3090	Cycs	-1.33991	-1.40082	-1.9377	-0.668433	-1.42515	-1.44756	-1.22548	-2.15021	-0.834905
19865	4930452B06Rik	-1.34017	-1.14636	-1.25463	-2.87447	-3.06184	-3.27976	-2.22157	-2.97029	-1.71682
4659	Surf2	-1.342	-1.1942	-1.76113	-2.40651	-1.67054	-1.72001	-2.07124	-2.13712	-2.1526
8434	Rb1cc1	-1.34254	-0.53738	0.0720893	-0.335018	-1.13823	-1.22574	-0.199967	-0.815281	-0.894672
17030	9230110F15Rik	-1.34274	-1.99781	0.214941		-4.45489	-4.16839			-4.26906
4108	5730403B10Rik	-1.34279	-1.49275	-2.32703	-1.83245	-0.721937	-0.631852	-1.72366	-1.35144	-1.91078
4182	Telo2	-1.34312	-1.54367	-1.78935	-2.74503	-1.85938	-1.74443	-1.19256	-0.939336	-1.27259
14427	Hpdl	-1.34352	-1.23146	-0.68022				-0.733913	-1.54668	-0.409247
41508	Ins2	-1.34393	-1.01499	-0.373234	0.736036	-1.77036	-1.67615
2804	Ufsp1	-1.34443	-1.78225		-0.15844	-0.00818698	0.0720517	-1.01503	-1.37221	-1.28255
19078	Metrn	-1.34568	-1.31671	-0.3589	-2.82935	-4.45384	-4.31071	-2.32677	-2.32833	-2.55405
25259	EG665756	-1.34571	-1.41944		0.0382117	1.14362	1.20436	-1.46666	-2.0868	-1.69591
10446	Col7a1	-1.34677	-1.22304	-0.688948	-5.2165	-6.43162	-6.36302	-5.6654	-5.76114	-6.78454
3537	Ptprk	-1.34693	-1.29156	-2.16699	-3.64754	-3.68543	-3.63798	-0.798305	-0.882525	-0.435524
4462	Luc7l	-1.34767	-0.967373	-1.78845	-1.96634	-1.55781	-1.48705	-1.63308	-1.13888	-1.34847
30375	1700020I14Rik	-1.34797	-0.860488	-0.0546271	-1.41938	-1.69448	-1.62849	0.628454	0.1794	-0.107693
3376	Utp3	-1.34861	-0.906237	-1.9395	0.0640398	-1.09596	-1.07155	0.154724	-0.0253347	0.152866
42131	Mthfd2	-1.34897	-0.928327	-0.521595	-2.08429	-2.36905	-2.39545	-4.41487	-3.33787	-3.49243
4769	NAP121362-001	-1.34907	-0.96383	-0.812994	-4.3158	-3.89851	-3.85901	-0.485521	-1.20052	-0.552923
35985	Hamp2	-1.34948	-1.13881	-0.0739839	-2.86224	-5.31242	-5.51016			-6.30918
24425	ENSMUST00000052454	-1.35007	-1.55139	0.102445	-1.66006	-2.88466	-2.87728	-2.94534	-3.24948	-3.77493
17052	Pip5k1a	-1.35062	-1.36044	-0.130591	-1.0127	-2.43459	-2.31976	-0.772916	-1.45645	-1.61655
3296	Mrpl28	-1.35117	-1.47871	-1.83503	-0.845068	-1.91926	-1.92437	-1.96209	-2.45314	-1.77291
19570	St8sia1	-1.3523	-2.22817	-1.39921		-3.20192				-4.14746
10669	Nsun2	-1.35237	-1.8055	-0.356314	-2.8039	-3.39039	-3.43031		-2.85659	-3.45226
24859	Slc20a1	-1.35473	-1.56934	-0.456712	-1.35473	-3.1846	-3.30548	-3.09538	-3.16926	-3.30696
23027	Dbf4	-1.35658	-1.2337	-0.0513269	-1.52643	-2.23274	-2.10613	-0.688765	-1.50313	0.273962
13800	Pus7	-1.35796	-0.614503	-0.820299	-1.1238	-1.34889	-1.35343	-0.963888	-1.09472	-0.404352
37480	Sf4	-1.35847	-1.07378	-0.567932	-0.843918	-0.833352	-0.866545	-1.24724	-1.10331	-1.57087
29141	Olfr1284	-1.35912	-1.35619	-0.468169		-3.61998	-3.73107			-4.56127
28936	Kdr	-1.35951	-1.20161	1.24872	2.35508	1.35136	1.73885
10475	Atp7b	-1.36005	-1.47867	-0.488728	-0.322262	-2.84168	-2.89454	-2.85378	-2.836	-2.80908
26501	Kdr	-1.36066	-1.09806	0.749418	1.40887	0.656224	0.834363
24334	Tlx2	-1.36342	-1.48558	-0.458869	-3.1741	-3.45312	-3.66484	-2.14057	-2.69805	-3.44564
29140	Lhx1	-1.36396	-2.15732		-0.526169	-1.33594	-1.34325			-3.70412
9631	Hspa1l	-1.36557	-1.70839	-1.0628		-4.47612	-4.77241			-4.88482
1691	Ccdc58	-1.36589	-1.25233	0.662078	-1.76287	-2.11567	-2.05286	-1.35547	-1.84532	-1.17647
10171	Nudt22	-1.36639	-1.50149	-0.19396	-2.90832	-3.51297	-3.70028	-3.60664	-3.48828	-4.09763
21022	Egf	-1.36753	-1.08029	-0.945432	-3.96296	-3.50142	-3.24209
13000	Anxa8	-1.36832	-1.64487	-0.194671	-3.93451	-5.06809	-5.16401	1.02148	-0.387428	0.443687
14197	Trim8	-1.36838	-1.38289	-0.344023	-2.39176	-3.33692	-3.24385	-2.21733	-2.20324	-3.13926
35187	Sox15	-1.36922	-2.60631	-0.0481333	-4.10745	-4.90753	-4.81075			-4.70134
39597	Slc7a1	-1.37017	-1.45964	-0.68021	-2.0812	-2.2774	-2.25133	-1.65495	-1.42802	-1.60627
12197	Fam132a	-1.37169	-1.19842	-0.979162	-1.9179	-2.41567	-2.37876	-2.8575	-3.80864	-4.41008
4326	Churc1	-1.37207	-1.45242	-2.04282	-1.1963	-0.797145	-0.711509	-1.21387	-1.60942	-1.31095
3722	Snx4	-1.37265	-1.24517	-2.37651	-0.102603	-0.226339	-0.218715	-0.351892	-0.106235	-0.152054
22554	Fam46c	-1.37527	-0.913976	-1.05948	-2.5289	-2.82362	-2.85299			-7.86476
29516	1810010K12Rik	-1.37543	-1.97096	-1.33697
28465	CF747846	-1.37585	-1.56294	-1.67612	-4.50008	-4.40357	-4.40778	-3.76106	-3.21526	-4.20315
12345	Arhgdig	-1.37678	-1.38775	-0.289769	-3.91511	-4.70033	-4.80846	-6.43362	-6.86297	-6.86247
17896	Anxa8	-1.37784	-1.60388	-0.318847	-4.01303	-5.1666	-5.15819	0.968664	-0.497848	0.506191
14786	D630039A03Rik	-1.37823	-1.58578	-1.24733	-1.60623	-2.55552	-2.50386	-2.26462	-1.91903	-2.93946
35160	Ttc1	-1.37924	-1.07448	-0.153325	-0.0717931	-1.24261	-1.25454	0.175259	-0.0792904	-0.198987
8036	Gck	-1.37953	-1.98524	-0.524618	-0.711242	-1.47947	-1.35853
29551	NAP029297-1	-1.38107	-1.30032	-0.378774	0.337592	-1.78322	-1.88238	-1.89807	-2.28412	-2.22317
36108	Atp6v0a2	-1.38143	-1.23247	-0.970276	-2.34016	-2.05111	-2.03467	-2.36611	-2.90819	-2.07731
7460	Slc43a3	-1.38322	-1.49559	0.397503	-0.298283	-2.44827	-2.3961	-2.94366	-3.90012	-2.81008
35812	Tbc1d15	-1.38375	-0.946925	-0.30333	-0.580531	-0.103275	-0.08549	-0.530244	0.0134067	-2.07691
3887	Tulp4	-1.38478	-1.39908	-2.59951	-0.897802	0.501984	0.595697	-1.88248	-1.01809	-0.773211
3040	1700113O17Rik	-1.38496		-1.74859		-3.45594	-3.40218			-3.42675
35348	Olfr1337	-1.38542	-1.58471	-0.692573
2047	Apip	-1.38605	-1.8051	1.17616	-2.47277	-3.45188	-3.45452	-2.18626	-2.93628	-2.63961
24925	Mbtd1	-1.38695	-1.31085	-0.173018	-1.07781	-0.943694	-0.926466	0.561081	-0.126005	-0.605531
7616	Ctnnb1	-1.38772	-0.654022	-0.140114	-0.777075	0.0211283	0.0318264	0.402405	1.42828	0.728076
32505	Olfr870	-1.38823	-1.61146	-0.481153		-5.87338	-5.52411			-5.50549
15179	Ly6e	-1.39201	-1.51443	0.0228922	-2.29191	-3.77545	-3.77748	-0.115629	-0.324034	-1.86134
20955	Egf	-1.39214	-0.957691	-1.16658	-3.78981	-3.29631	-3.40244			-7.42706
17068	2210010C04Rik	-1.39304	-0.963898	-0.321685	-2.02319	-3.86837	-3.64394			-11.8007
41187	Cilp2	-1.39323	-1.55621				-3.70385	-0.88003	-0.502428	-2.45968
31348	TC1661731	-1.39484	-1.56222	-0.49476	-1.28639	-2.23887	-2.30233	-3.06885	-2.44897	-2.91919
44346	Rgs11	-1.39493	-1.59148	-0.705826	-1.4647	-1.43077	-1.50114	-3.78197	-3.08415	-4.6634
25768	Slurp1	-1.39524	-0.926661	-0.693733	-6.02134					-7.00046
2878	Egf	-1.39591	-0.818531	-0.128829	-2.75757	-3.2044	-3.27007
4664	Man1b1	-1.39857	-1.55635	-2.24852	-2.40813	-1.31598	-1.27764	-1.09634	-0.906654	-1.39864
14620	Chtf18	-1.39922	-1.06949	0.184542	-1.74587	-3.2243	-3.1131	-1.37915	-2.42759	-1.2947
22703	Tep1	-1.39952	-0.893518	-0.322927	0.155758	-0.895727	-0.887097	-0.430452	-0.925168	-1.70105
40192	Ins2	-1.4002	-1.09683	-0.384704	0.815877	-1.76236	-1.68421
20721	Slc4a9	-1.40124	-1.75261	-0.619153	-1.75749	-2.96713	-2.91531			-6.10423
15133	Iqgap1	-1.40278	-0.36197	0.288905	0.573148	-0.707224	-0.679923	1.2991	0.376748	1.29403
37952	P2rx2	-1.40368	-1.75392	-0.536639	-1.1558	-2.54201	-2.8113	-2.51368	-2.14265	-3.00977
32446	Dusp9	-1.40437	-1.61142	-1.11213	-3.83638	-4.29796	-4.80058			-6.99922
10596	NAP114978-1	-1.40569	-1.43613	0.487687	0.327006	-1.33913	-1.42351	1.76436	1.20821	0.342209
21084	Kdr	-1.40587	-0.994804	1.01654	2.0187	1.14696	1.19829
30964	Ghsr	-1.40622	-1.55181			-3.17476	-3.08247			-3.29503
34670	Mettl7a1	-1.40684	-1.11349	-0.487737	-0.903304	-1.22808	-1.30738	-1.72036	-1.2081	-2.12685
17464	1190007F08Rik	-1.40704	-1.82215	-0.249189	0.389204	-0.72015	-0.633241	-1.42633	-0.715296	-2.31781
42662	Anxa8	-1.40724	-1.58351	-0.415059	-4.18984	-5.38487	-5.23617	1.19181	-0.478784	0.344393
9042	Crk	-1.40756	-0.318151	-0.131421	-0.658868	-1.39759	-1.5639	0.442322	-0.0128553	0.117457
2794	Polr3k	-1.40833	-1.45964	0.344624	-0.66192	-1.77836	-1.64086	-1.59058	-1.61915	-1.45599
34245	Magea7	-1.41078	-1.44211	-0.341039	-3.12556	-4.23986	-4.16011		-4.42413	-4.38494
7722	Hnrnpa3	-1.41079	-0.796479	0.504499	-0.0495567	-1.11256	-1.14051	1.85528	0.871257	0.373037
33343	5430417L22Rik	-1.41088	-1.36549		0.74714	0.953196	1.04922	0.0598077	0.991744	0.755405
3206	Arf6	-1.41145	-1.04908	-2.47617	0.637653	-2.291	-2.31837	-1.0948	-0.870074	-1.34871
17109	3110049J23Rik	-1.41211	-1.14115	-0.722898	-1.13462	-2.55381	-2.65853		-3.14278	-5.15506
4009	Tanc1	-1.41244	-1.36831	-2.76994	-2.42054	-1.5275	-1.37548	-1.45494	-1.10338	-1.49975
2603	Immp2l	-1.4126	-1.20974	-0.295565	-1.01569	-1.83495	-1.85319	-2.62737	-2.01921	-3.2935
25517	Clps	-1.41335	-0.950677	-0.234049	-2.74508	-4.9596	-4.84784			-8.62727
44782	Ednra	-1.41556	-1.93381		-0.114855	-0.475318	-0.304881
23286	Cdca5	-1.4166	-0.847695	0.13616	-0.640074	-3.05169	-2.84782	1.33641	-1.01331	1.47104
13662	Serpina10	-1.41829	-1.75807	-1.22719	0.228484	0.0161131	0.0798862			-3.49498
2939	Cox5b	-1.421	-1.58659	-1.33733	0.51738	-1.65181	-1.70306	-0.943375	-1.5053	-1.49095
39371	Ckap4	-1.42236	-1.01135	0.712675	1.06449	-1.27945	-1.29925	1.3593	1.01026	0.404819
23662	Mblac1	-1.42374	-1.41261	-0.551217	0.270191	-0.453985	-0.395379	0.623013	-0.0499976	-0.752654
42338	D10Bwg1379e	-1.42416	-1.11733	-0.735093	0.321913	0.246943	0.319222			-4.41175
34933	Plvap	-1.42418	-2.18566	0.367112	-0.196583	-0.88472	-0.817516			-5.31927
3393	Txn2	-1.42557	-1.73076	-1.50853	-0.495011	-1.97305	-1.98767	-1.35558	-1.60453	-1.61983
33067	Pcif1	-1.42597	-1.42356	-0.370749	-1.90438	-2.65606	-2.99522	-2.23089	-1.42182	-3.36112
38223	Gchfr	-1.42653	-1.38642	-0.423169	-3.03285	-3.35834	-3.36908	-2.51448	-3.55467	-3.47127
38733	Atf6	-1.42684	-0.789353	-0.404042	-0.144392	-0.234437	-0.208566	-1.74589	-0.926545	-1.49113
14508	Dpp10	-1.42701	-1.7737		0.102219	-0.396846	-0.0592874			-3.65726
871	Serinc3	-1.4272	-1.52159	0.645743	-3.02005	-3.0237	-2.99167	-2.76894	-2.34318	-2.63618
33700	Arhgap22	-1.4275	-1.73985	-0.0881196	-2.60006	-3.04578	-3.17862	-1.02598	-0.0656941	-1.11203
2763	NAP098046-001	-1.42765	-1.44957	-0.636416	0.717677	-0.634364	-0.63791	-1.63115	-1.44516	-1.95857
4456	Grin2d	-1.42773	-1.71782	-0.157505		-3.32186	-3.15125	-0.774952	-0.928816	-3.02641
15885	Homer2	-1.4281	-0.540781	-1.07443						-6.23374
11718	AK008679	-1.43016	-1.80111	-1.08443	-0.239313	0.0321603	-0.0330511	-4.46694	-3.80924	-2.99251
18187	Gpha2	-1.43181	-1.44523	-0.358772	-1.83235	-2.40264	-2.74586	-2.91487	-2.58218	-2.61748
38127	Nans	-1.43262	-1.42342	0.218162	-0.829216	-1.08412	-1.07773	0.0467757	-0.114717	-0.448316
12023	NAP061005-1	-1.43349	-1.49647	-0.78581	-2.02837	-2.61998	-2.73979	-2.31225	-3.3059	-2.63828
6622	Slc17a2	-1.43407	-1.68711	-1.98411		-4.76657	-4.6661			-4.15772
21413	Npepps	-1.43503	-0.469235	-0.0678216	0.937341	-0.309821	-0.277136	1.11106	0.609376	0.532623
37732	Kifap3	-1.43519	-1.44661	-0.242256	-0.0171737	-0.874829	-0.875803	0.134961	-0.0932095	-1.03333
28537	Ncapd2	-1.4359	-1.22964	-0.0880534	-1.64972	-2.31261	-2.23917	-0.50706	-1.84489	-0.5547
20052	AK048095	-1.43676	-1.27253	-0.599731	0.329125	-0.765501	-0.697496	-1.72331	-1.09062	-1.63015
39129	Ccdc9	-1.4374	-1.20998	-0.382638	-1.31831	-2.44878	-2.34749	-0.372399	-0.971976	-1.79922
1597	Arid5b	-1.43899	-1.3091	-0.0941549	-1.41003	-3.29765	-3.35122	-1.83665	-2.40424	-3.49527
27425	Gcg	-1.43945	-1.36637	-1.85539	-1.0284	-2.96739	-2.91472
3380	Olfr166	-1.44051	-1.81394			-4.69962	-4.71981			-4.49467
38220	Anxa8	-1.44052	-1.5469	-0.29655	-3.98178	-5.16784	-5.13078	0.911851	-0.521983	0.423697
33877	Vash1	-1.44145	-1.60243	-1.06617	-2.09656	-2.94907	-2.88455	-2.34699	-2.64342	-3.05169
40173	Shmt2	-1.44167	-1.20622	0.0731617	-2.2015	-3.21556	-3.17864	-1.74372	-1.63526	-1.62974
40856	Pfkl	-1.44331	-1.38896	-0.224513	-1.55716	-2.27793	-2.2255	0.478696	0.206887	-0.282071
2542	Yars	-1.44424	-1.43338	0.785612	-0.430257	-1.74456	-1.75177	-2.11246	-1.96133	-2.26969
2618	H13	-1.44431	-1.85192	0.619366	-0.806779	-2.9473	-2.90624	-2.33726	-2.46329	-3.08838
11211	Dhx8	-1.44443	-1.85937	-0.966146	-4.63002	-5.09944	-5.08619	-4.52529	-4.45367	-4.723
4172	Rsph3a	-1.44541	-1.25657	-1.40508	-2.34452	-1.48282	-1.39255	-1.94375	-2.05865	-1.92373
12750	1810008B01Rik	-1.44578	-1.89237	-1.82824						-5.16175
20978	Ins2	-1.44667	-1.1536	-0.501472	0.575368	-1.83414	-1.77225
39004	Ins2	-1.44724	-1.11352	-0.409506	0.720493	-1.78986	-1.72521			-8.5988
42374	Tnfsf15	-1.44761	-1.71574	-0.568833			-5.02323			-6.15725
38611	Nudt8	-1.44765	-1.70514	-0.303443	-2.01703	-2.30587	-2.36351	-0.945542	-1.0165	-1.64726
2683	Pck2	-1.44788	-1.90237	-0.441277	-1.17525	-2.87894	-2.83824	-3.39913	-2.95144	-3.44523
32724	Egf	-1.44817	-1.1974	-1.43261	-3.81849	-3.27168	-3.66508			-7.85978
15377	Fnip2	-1.44836	-0.868277	-1.03262	-0.187174	0.056069	0.101153	-2.64425	-1.71841	-2.68585
3087	Pla2g16	-1.44876	-1.60336	-2.51732	-0.39839	-1.85893	-1.84512	-3.11134	-2.71981	-2.94589
42008	ENSMUST00000009695	-1.4489	-1.93291	-0.181366		-4.28878	-4.48853			-4.27364
38752	Deaf1	-1.44937	-1.6569	-0.019253	-5.90565	-7.90027	-7.90117	-7.91641	-8.44678	-8.3885
3605	Wdr3	-1.45347	-1.53831	-2.67985	-1.55744	-1.22612	-1.25704	-1.09861	-0.890106	-0.589219
14592	Cldnd1	-1.45397	-1.10424	0.0248766	1.12015	-0.925644	-0.867771	0.885367	1.11398	-0.425601
3313	Slc30a5	-1.4541	-1.50659	-0.543348	1.07597	-0.93204	-0.905347	-1.60225	-1.0896	-1.53348
7757	B230206F22Rik	-1.45469	-1.48789	-0.824945		-4.4582	-4.39723			-4.38011
3168	Sfxn3	-1.46009	-1.64384	-2.28248	-2.00065	-2.32893	-2.31931	-0.721312	-0.294347	-0.92778
12062	Olfr906	-1.46018	-2.11443	-0.833051	-2.88255	-3.55435	-3.42583			-3.58514
21599	BG294923	-1.46085	-1.91653	-0.984449	-4.23315	-4.21459	-4.06777			-7.71671
24278	Unc45b	-1.46085	-3.32919	-0.92217	-0.501218	-0.561699	-0.63708		-2.6694
4828	Cxxc5	-1.46211	-0.82312	-0.83515	-1.04985	-1.04698	-0.994506	-0.219773	-0.633451	-1.36215
2183	Psmb7	-1.463	-1.65621	1.00683	-0.184812	-1.92749	-1.84939	-0.912432	-1.45389	-1.30605
15422	Kif24	-1.46632	-1.70731	-0.507614	-1.00014	-2.49011	-2.44447	-2.82133	-2.65936	-2.94023
9062	Pde4a	-1.46701	-1.14086	-0.374047	-2.75669	-3.53948	-3.66529	-3.37172	-2.31109	-3.45969
18030	Oxct1	-1.46706	-0.735303	-0.270011	0.241088	-0.581613	-0.562883	-0.986944	-1.60539	-0.655542
12385	Setd8	-1.46753	-0.90951	-0.290781	-1.22572	-2.4509	-2.5854	-0.731042	-1.21904	-0.821213
3828	A_52_P732508	-1.4676	-1.28163	-2.38041	-3.15796	-1.59515	-1.55623	-1.06065	-1.06658	-0.980763
24433	Smad1	-1.47108	-0.642857	-0.147077	0.263441	-0.846871	-0.915508	0.988073	0.982937	0.239442
6825	Cbx1	-1.47177	-0.471548	0.383788	0.296971	-1.10189	-1.06815	1.3045	0.472709	0.302796
1677	Rbm25	-1.47307	-1.23941	1.07236	0.873086	-0.93692	-0.937205	0.373952	-0.334611	-0.292124
6776	Pop4	-1.4732	0.745281	0.49819	0.592068	0.785998	0.886173	2.63754	2.72472	1.98858
36453	Kpna2	-1.47398	-1.01285	0.0507618	0.778863	0.364244	0.350032	0.809557	-0.257102	1.52853
30726	Fbxo3	-1.47405	-0.840099	-0.198605	0.747995	0.439928	0.376189	-0.0618241	0.681142	-0.199464
24007	Apcs	-1.4748	-1.66483	-0.380088		-5.46031		-1.78011	-2.4937	-3.84892
17306	NAP000003-007	-1.47494	-1.41597	0.0230287	-0.521481	-1.69024	-1.69387	1.33004	0.572562	0.0966383
2847	Umps	-1.47781	-1.46331	-1.41083	-0.248383	-1.55723	-1.61466	-1.76084	-2.34087	-1.72906
42260	Smarcc1	-1.47889	-1.04918	-0.102979	-0.199371	-1.28304	-1.27416	1.3939	0.490617	0.653113
39700	Pycard	-1.47914	-0.922985	-0.805816	-1.39332	-2.95961	-2.98422	-0.90763	-1.60761	-1.7194
35089	Stk39	-1.47916	-0.791581	-0.267463	-1.31945	-2.46413	-2.49521	-1.32082	-1.68179	-1.69672
9634	Ahcy	-1.48059	-0.98782	-0.62272	-4.54443	-5.33501	-5.39195	-3.57617	-4.37522	-3.67696
3051	Rer1	-1.48281	-1.42842	-0.319256	0.464556	-1.27953	-1.34612	-1.14066	-1.35148	-1.25677
13969	NAP104272-1	-1.4835	-1.46533	-0.238038	0.387399	-0.644127	-0.622854	0.665435	0.423692	-0.656178
41007	ENSMUST00000097319	-1.48483	-1.88577			-3.50804	-3.12696			-3.1866
10565	Ankra2	-1.48495	-1.27395	-0.184075	-0.0821432	-1.2845	-1.36218	-0.444337	-0.508521	-1.36043
16402	Ins2	-1.48684	-1.21735	-0.340027	0.679864	-1.79347	-1.68277
3142	Lama5	-1.48706	-1.52717	-0.1019	-2.1771	-4.26297	-4.11876	0.309711	0.957204	-0.0102846
26457	2810403A07Rik	-1.48818	-0.967665	-1.06485	-0.414093	-0.0603172	-0.0581614	-0.282823	0.312192	-0.124603
41389	D10Bwg1379e	-1.48819	-1.68608	-1.10742	-0.806775	-0.0790218	-0.0633151			-4.70551
9734	ENSMUST00000103426	-1.48874	-0.0581417	-3.51156	-4.01922	-3.47824	-3.39219			-8.34734
3424	Sh3pxd2a	-1.49058	-1.56067	-1.99049	0.158879	0.102071	0.141003	-2.99463	-3.03633	-3.02525
38924	Wdr43	-1.49091	-0.85914		-1.11061	-2.26311	-2.11598	0.185371	-0.500371	-0.678526
24408	U26471	-1.49134	-1.56487	-1.16696	-2.21328	-4.42743	-4.4289			-4.3066
32192	Efnb1	-1.49143	-1.07719	0.227996	0.811888	-1.5932	-1.65766	1.46731	1.28239	-0.079296
26821	Rapgef3	-1.49151	-1.72801	-0.530502	-0.241548	-0.487473	-0.513194	-0.912664	0.150017	-1.29674
43105	Gcg	-1.49176	-1.48652	-1.64411	-1.18054	-3.2477	-3.13609
5342	Mia1	-1.49228	-1.50143	-0.968465	-3.89551	-3.86344	-3.70526			-5.24762
28977	Edem1	-1.49278	-1.14776	-0.858242	-3.07166	-2.92576	-2.92254	-3.97659	-3.37257	-3.57037
38335	Anxa8	-1.49338	-1.63064	-0.365895	-4.05463	-5.25117	-5.18852	0.812137	-0.434228	0.444921
32870	Nes	-1.49349	-1.84103	-0.0524155	-3.53055	-4.22223	-4.24337	-1.87145	-2.4165	-2.24441
32907	Tcfap2e	-1.49355	-1.54876	-0.419383	-2.38785	-3.27374	-3.14161	-1.94192	-1.59443	-3.22943
12075	Ins2	-1.49389	-1.19875	-0.307672	0.709086	-1.63708	-1.7345
4756	Grhpr	-1.49422	-1.4279	-1.93084	-4.31436	-3.27514	-3.19598	-2.23529	-2.20489	-2.06075
41766	Irgc1	-1.49687	-1.66313	-1.0416
6597	Zc3h11a	-1.49744	-0.517687	0.0459881	-0.144553	-1.4452	-1.44885	1.58058	0.72235	0.309079
33023	AK082070	-1.49769	-2.64925	-0.54514	-4.04564	-4.50831	-4.78422			-5.39727
3409	Lsm6	-1.49854	-1.7596	-2.06734	-1.15058	-1.14008	-1.06295	-2.11053	-2.61654	-1.91221
40266	Egf	-1.49894	-0.908366	-0.759838	-3.35937	-3.16136	-3.00323			-7.78457
19476	NAP103155-1	-1.49897	-0.872763	0.021116	0.0963173	-1.75577	-1.73514	0.653841	-0.645894	0.474248
35022	Adap2	-1.49956	-0.953475	-0.0350193	-2.90629	-4.27228	-3.98565			-3.8612
36950	Pkd2	-1.50332	-1.38034	-0.168971	-2.59747	-3.72239	-3.63829	-3.1293	-2.93104	-0.900994
2055	Tmem147	-1.50362	-1.59722	1.50944	-0.874706	-2.22449	-2.19245	-2.14529	-2.88804	-2.73905
27326	ENSMUST00000052189	-1.50554	-2.02598			-3.63191	-3.5015			-4.19785
38152	Anxa8	-1.50887	-1.60546	-0.409385	-4.04135	-5.19715	-5.09648	0.861623	-0.47306	0.391063
23015	Sft2d3	-1.50914	-1.63747	-0.656505	1.44254	0.250855	0.252702	0.373069	0.663796	-1.2515
23408	NAP048841-1	-1.5093	-1.49994	-0.67154	-1.46916	-2.98914	-3.07796	-2.87192	-2.68541	-3.46296
12828	Ilf3	-1.50938	-1.13123		0.821644	0.190269	-0.106729	-0.671891	-1.16463	-0.565456
21353	Ubn1	-1.50942	-0.829364	-0.122094	0.524644	-0.581767	-0.607779	-0.57487	-1.16301	-1.26275
4147	Ndufab1	-1.51003	-1.32115	-1.98091	-3.05327	-2.79104	-2.62796	-0.975003	-1.83211	-0.822879
728	Slc4a7	-1.51029	-0.577849	0.887835	2.47107	0.708167	0.707485	0.302549	0.0404492	-0.546481
14057	Sars	-1.5107	-1.44757	-0.306929	-0.428429	-1.15648	-1.12793	-1.26519	-0.766791	-2.10386
9309	4833420G17Rik	-1.51082	-1.42455	-0.300555	0.845115	0.950085	0.842085	0.818653	0.691411	0.586391
1210	ENSMUST00000084171	-1.51197	-0.653793	1.46772	0.974496	-1.33108	-1.28386	1.09024	0.0561337	0.93497
23516	Ncor1	-1.51305	-0.770865	-0.287003	-0.212568	-1.26949	-1.3115	-0.821485	-1.35916	-1.57879
13208	Gltscr2	-1.51309	-1.4734	-0.61626	-1.61362	-2.09269	-2.13407	-0.911948	-0.461089	-1.98541
24068	Pik3r1	-1.51453	-1.23905	-0.675194	-1.59102	-2.23267	-2.297	-3.15296	-2.03146	-3.05365
30023	Sfxn2	-1.51513	-1.16905	-0.345186	-1.31311	-1.23897	-1.24941	-2.91518	-3.80667	-2.76506
27795	Fbxl6	-1.51997	-1.15823	-0.248445	-0.409093	-1.10146	-1.11858	0.170811	-0.311731	-1.02941
14704	Serhl	-1.52018	-1.89123	-0.197306	-1.78467	-2.23545	-2.31499	-1.47049	-1.40774	-2.10949
39261	Tmem80	-1.52028	-1.18865	-0.500597	0.136004	-0.552506	-0.568837	-1.43705	-0.841685	-1.87405
23999	Prodh2	-1.5209	-1.39786	-0.541502		-5.38596	-5.74446			-5.33683
44866	Nostrin	-1.52128	-1.81212		-0.691866	-0.0606681	-0.103945			-2.14799
29603	Zfp322a	-1.52204	-1.24491	0.293659	0.218038	-0.823446	-0.884891	1.06803	0.820672	0.333152
43746	Ccl19	-1.52255	-1.79958		0.551681	-2.71453	-2.31112			-4.43692
3761	Ythdf2	-1.52397	-1.49586	-2.28437	-2.02424	-1.93306	-1.88106	-0.993675	-0.938034	-0.80949
21169	C630004H02Rik	-1.52631	-1.67523	-0.115681	-0.105934	-1.03148	-1.01975	-0.37339	-0.359375	-2.07303
14734	Ormdl3	-1.529	-1.23195	0.1007	-0.540246	-1.5393	-1.48822	-1.44853	-1.959	-2.35877
29401	Itga6	-1.53096	-1.28989	-0.299304	-1.87802	-2.61368	-2.54999	-0.987035	-1.28974	-1.53019
17845	Ubxn2a	-1.53119	-0.963163	-0.627674	-0.535563	-1.11053	-0.985006	-0.86429	-1.47351	-1.04474
3884	Mllt3	-1.53143	-1.26209	-2.14235	-1.44219	-0.73877	-0.641132	-0.761249	-0.515031	-0.937629
4092	Aldh1l1	-1.53271	-1.68697	-2.47529			-8.58766	-3.37991	-3.6131	-3.8625
25990	Ube2o	-1.53404	-0.978404	-0.465323	1.40144	0.815724	0.846067	-0.0234311	-0.25444	-0.542575
3118	Tssc4	-1.53749	-1.88073	-1.67495	1.73383	0.0480823	0.0197621	-1.51271	-1.14438	-1.81797
27557	Klk12	-1.53779	-1.89617	-3.10258
38392	Anxa8	-1.53901	-1.49468	-0.195126	-3.97677	-5.16259	-5.04954	0.981662	-0.436517	0.501749
19011	Dnajc5	-1.53991	-1.0456	-0.105235	-0.0595685	-1.41328	-1.41895	-0.0371165	-0.475069	-0.54847
5993	4632415L05Rik	-1.54129	0.131402	-0.810275	-0.420492	-1.10256	-0.936291	0.194483	-0.208138	-0.721739
24307	Hp	-1.54178	-2.14678	-1.12834				2.33449	2.09368	1.87942
32249	D50494	-1.54828	-1.45612	-0.227213	-2.96569	-3.67511	-3.7317	-2.47011	-3.23828	-3.73584
6692	Gfer	-1.54961	-1.31192	0.105281	-2.36257	-2.14955	-2.01113	-0.710749	-0.453286	-0.797661
19654	Olfr303	-1.54969	-1.12456	-2.00167						-5.75629
16980	Cplx2	-1.55129	-1.17823		3.36743	-1.01248	-0.767665	-1.87008	-2.12351	-2.7889
11189	Paqr5	-1.55305	-1.38543	0.564445				1.25242	2.37302	-0.618057
35516	NAP107366-1	-1.55397	-1.8619	-0.445509	-1.46284	-4.82012	-4.73725	-3.07588		-3.92242
2830	Txn2	-1.55425	-1.77397	-1.74472	-0.22394	-2.11089	-2.07882	-1.51174	-1.79162	-1.78879
31005	Cbs	-1.55493	-1.3542	-1.24565	-3.2911	-3.60003	-3.62792	-3.11373	-2.49297	-4.32519
22066	U15647	-1.5559	-1.14597	-0.772457	-2.36215	-2.57846	-2.45419			-3.10994
21289	Thada	-1.55617	-1.89938	-0.336264		-5.03575				-4.0563
21940	Ins2	-1.55781	-1.20676	-0.606905	0.673747	-1.81576	-1.77729
39318	AK084265	-1.55871	-1.55811	-0.438456		-4.02036	-4.08926			-4.49434
13050	Mib1	-1.55939	-0.494775	-0.148929	-1.51638	-1.47755	-1.39507	-1.10419	-1.93049	-0.825187
19414	2900027M19Rik	-1.56044	-1.59432	-2.5723	-2.31902	-1.38113	-1.16612
31113	Tpm2	-1.56521	-1.48767	-0.705474	-1.39877	-2.49218	-2.42918	-0.755089	-0.660041	-1.51511
7132	Ggnbp1	-1.56635	-1.51169	-0.810362	-2.16797	-1.70051	-1.42979	-1.44203	-0.85037	-2.98593
35354	Crybb1	-1.5667	-2.16469			-2.31398	-2.29326
35617	Agtpbp1	-1.56703	-1.04792	-1.08097	-1.37397	-1.52634	-1.49807	-4.12667	-3.43503	-4.27087
3099	Fam114a1	-1.56845	-1.42852	-1.95563	0.0615358	-1.50334	-1.47451	-2.49811	-1.95045	-2.88903
39613	LOC675747	-1.56867	-1.13031	-1.5011		-9.44393	-9.60785
42547	Srcin1	-1.56915	-1.88257	-1.21327		-4.43746	-4.68014			-4.28902
8713	Stim1	-1.56972	-0.850657	0.149089	0.416459	-0.84211	-0.857642	-0.561944	-0.684554	-1.27645
12068	Foxk1	-1.56992	-1.4846	-0.920435		-4.91905	-4.81767			-4.27963
41324	Sltm	-1.57485	-0.554002	-0.218518	0.671372	-0.714468	-0.648986	0.0661235	-0.753964	-0.175315
24060	Atp8b1	-1.57553	-0.656048	-0.830231	2.11492	0.252859	0.306084	-0.77168	-0.067951	-0.638026
18445	ENSMUST00000115246	-1.5756	-1.49306	-0.185222	-0.851482	-2.72359	-2.68078	-0.987018	-1.06324	-2.62004
10642	Pabpc4	-1.57625	-0.972554	-0.293132	-1.91643	-3.14397	-3.27467	-1.73642	-1.53465	-2.31495
38923	Wasf2	-1.57675	-1.315	-0.239696	-1.14184	-3.26286	-3.2747	-0.323489	-0.896154	-1.05626
13180	Bmf	-1.57816	-2.126	-0.371087		-4.96061	-5.10706		-4.04095	-4.77607
12661	Galnt2	-1.57831	-1.45819	0.17721	-1.89274	-3.00183	-3.01316	-0.761371	-1.4938	-2.23451
3014	Efr3a	-1.58184	-1.35115	-2.10587	0.956005	-0.56695	-0.579794	-0.352217	-0.374121	-0.661396
8416	ENSMUST00000068730	-1.58295	-1.81192	-1.37358		-4.75039	-4.761			-4.61579
28731	Ror2	-1.58451	-1.76855	-1.87281		-4.6091	-4.73922			-5.30613
39302	Mst1	-1.58514	-2.30027	-0.577187		-4.20914	-4.31201			-5.07346
29956	Esf1	-1.58545	-0.536895	0.153407	-0.435894	-1.65678	-1.63776	0.829389	0.0925231	-0.00936091
1921	Gfra3	-1.58598	-2.24654		2.05887	0.181132	0.544487			-4.13063
11738	Pfkm	-1.58715	-1.37831	-0.708256	0.461493	-0.369226	-0.444289	-1.22681	-0.988991	-1.65401
17881	Homer3	-1.58788	-2.21619	-0.0934825	-2.76052	-3.7205	-3.78026	-2.71214	-3.05545	-3.05082
36858	Pex11c	-1.59114	-1.94506	-0.254029	-1.91778	-2.40605	-2.39906	-1.68323	-1.67115	-2.15876
35957	Nes	-1.59228	-1.93813	0.0705666	-3.52531	-4.01359	-4.20982	-2.02262	-2.48392	-2.22774
13	Nppa	-1.59244	-1.4047	-0.365378	-2.73809	-2.80225	-2.66701			-0.873604
42869	Dlgap3	-1.59251	-1.95983	-1.02209	-0.36811	-1.27095	-0.793827			-4.68381
42380	Egf	-1.59267	-0.929429	-1.34219	-3.97653	-3.43769	-3.46482
15547	Hpn	-1.59395	-1.6884	-2.45934		-7.78188		-4.64422	-4.56119	-4.54451
17209	Mmrn2	-1.59468	-0.932985	0.110133	1.77655	0.649754	0.532153
33938	Defa3	-1.59506	-1.28743	0.0431302	-1.72834	-3.50739	-3.59585	-3.01267	-3.19569	-3.71507
9210	Chst2	-1.59734	-1.6383	-1.44273
3818	Galt	-1.60042	-1.50167	-2.51638	-2.13329	-2.37977	-2.27386	-2.07195	-1.93425	-2.45464
24144	AK016978	-1.60066	-2.55098	0.278613			-8.31128			-7.21498
35124	Olfr74	-1.60087	-2.08031	-0.957612		-4.42081	-4.27452			-4.12946
2812	NAP061138-1	-1.60147	-1.72024	-1.78722	-0.492331	-2.68095	-2.62306	-0.258872	-0.700307	-1.01329
40319	Tcl1b1	-1.60149	-2.53727
13828	Zbtb12	-1.60339	-1.10538	0.0730619	0.885885	-1.52226	-1.62348	1.87286	1.97999	0.163978
3549	Cbx7	-1.60353	-2.25361	-3.16562	-0.741618	-0.364554	-0.320648	-2.81141	-1.27261	-2.6857
32960	4930520O04Rik	-1.60365	-1.20946		-1.42673	-0.266351	-0.315539		-1.82515	-2.45387
28704	Nes	-1.60398	-1.80095	-0.202106	-3.58975	-4.24895	-4.21348	-1.97049	-2.46654	-2.1788
18628	Reg2	-1.60414	-1.53806	-0.362774	-2.30797	-4.80976	-4.28595
38319	Igfbp2	-1.60422	-1.7542	-0.124359	-3.42134	-3.9376	-4.20951	-3.47556	-2.68639	-4.0371
44949	Olfr622	-1.60549	-2.01359							-2.55201
34649	C1qb	-1.60603	-1.4188	-0.868449	-1.4479	-2.06779	-1.52008			-4.1254
12265	ENSMUST00000103426	-1.60725	1.86588		-1.81112	-1.44155	-1.2724
19488	Brd3	-1.60815	-0.986565	-0.13423	-0.0144682	-1.28314	-1.20682	-0.0234655	-0.718664	-0.590883
5605	Scamp2	-1.60922	-1.28795	-0.381531	-0.538651	-1.03169	-1.0232	0.0202328	-0.465007	-0.748072
1709	Gtf2h2	-1.61026	-1.13657		0.446943	-1.05084	-1.07803	-0.876326	-0.992917	-1.42203
3577	Hbb-b1	-1.61162	-1.84817	-3.0904	-3.6702	-4.58046	-4.42239			-7.00737
42656	Hoxa7	-1.61261	-1.18122	-0.0907601	-2.32812	-2.81206	-2.88873	-3.22254	-3.3466	-3.66578
6180	2810055G20Rik	-1.61282	-2.68856	-0.694027
5787	Ptprb	-1.61339	-1.2388	-1.28522	1.05735	1.27042	-0.241821			-4.68706
38010	Meis2	-1.61341	-2.43669		-0.816794	0.635689	0.690019	-3.84762	-2.00195	-2.89402
1980	Dis3l	-1.61407	-1.3715		0.34243	-1.32737	-1.42899	-1.53052	-1.77354	-1.96837
4255	Farsa	-1.61494	-1.79884	-1.80935	-2.80571	-1.77385	-1.64852	-1.17469	-1.57362	-1.35407
13341	C1qc	-1.61607	-1.77789	0.480765	-0.349717	-1.32355	-1.25226
40755	Tpr	-1.61731	-0.93172	0.244933	-0.0104775	-1.89838	-1.81617	-0.245792	-1.00007	-1.20291
12352	Srp72	-1.61855	-1.25915	-0.284108	-1.36326	-2.60011	-2.61994	-2.38697	-2.53483	-2.37612
18381	Sec14l4	-1.61956	-1.1815	-1.9434	-2.47345	-2.70211	-2.71879
27001	A630043P06	-1.61963	-1.18662	-0.805673	-3.86759	-3.96068	-3.97501			-7.53217
24603	Mtap6	-1.62231	-1.76719	-0.590671	-1.88601	-2.83881	-2.90941	-4.51376	-4.34258	-4.58005
36079	ENSMUST00000011196	-1.62276	-1.58844	0.00194614	-1.40353	-2.47119	-2.46929	-0.996884	-0.911052	-1.90333
23943	Lhx1	-1.62359	-2.31129		-0.292343	-1.38342	-1.4743			-3.85832
43147	NAP031113-1	-1.62626	-1.41238		-2.00614	-1.55823	-1.73419	-0.403072	0.509666	0.254741
12119	Lima1	-1.62674	-0.167669	0.406965	-1.11061	-2.71055	-2.72807	0.841292	-0.579769	0.00612343
35806	Klf3	-1.62685	-1.00464	0.318048	-0.88241	-3.18759	-3.03193	0.644778	0.131626	-0.478653
28231	Ubn1	-1.62834	-0.944492	0.0702353	0.762458	-0.1821	-0.313068	-0.0638472	-0.583781	-0.988806
3778	Mbd6	-1.62882	-1.36756	-2.75099	-0.514232	-0.014629	0.0293672	-1.73448	-1.50487	-2.02146
21031	Reg3d	-1.62921	-1.44634	-0.162051	-1.76668	-3.73718	-3.4337
3257	Naa10	-1.62976	-1.68222	-2.60025	-2.84035	-3.44926	-3.41846	-2.61277	-2.64661	-2.68242
3611	Creld2	-1.62992	-2.14167	-1.72162	-2.25443	-2.53301	-2.44277	-3.94498	-4.09965	-4.07486
9829	ENSMUST00000103401	-1.6311	-0.00417443			-2.7063	-2.84511
38065	Arx	-1.63166	-1.6256	-1.24633	-2.93221	-3.07857	-3.11721			-3.85865
44071	Abcf3	-1.63209	-1.3159	-0.508896	0.298037	-0.0307204	0.0118456	0.743197	0.9211	-1.11654
2177	Ydjc	-1.63248	-1.90852	1.19007	-0.0944317	-1.35188	-1.37309	-1.10041	-1.10948	-2.08231
9978	Cml1	-1.63304	-1.18556	-0.370905	-3.31885	-3.71432	-3.71456	-5.57393	-5.00811	-6.31342
18966	Taok1	-1.63365	-1.43872	-0.455642	0.833235	-0.894431	-0.837485	0.254427	0.263831	-0.665757
26051	ENSMUST00000056053	-1.63464	-1.18843	-1.095	-1.03456	-1.00921	-1.00079	-1.49642	-1.22604	-2.56979
231	NAP034216-1	-1.63488	-1.26012			-1.8874	-2.19697			-1.73389
45034	Clcnka	-1.63532	-1.6815			-3.37819	-4.1639			-2.9741
31811	Nes	-1.63539	-1.96785	-0.194889	-3.74247	-4.07021	-4.2697	-2.02594	-2.45516	-2.32982
39250	Msi2	-1.63663	-1.19424	0.104834	1.68912	-0.155968	-0.166822	1.24633	0.11448	-0.137343
28305	Fn3k	-1.63688	-0.948336	-1.04908	-0.515719	-0.879213	-0.825722	-3.73437	-2.56005	-5.82868
9328	Agl	-1.6383			0.586889	0.542911	0.496106	0.10364	-0.126661	-1.2232
40675	Tia1	-1.63919	-0.719485	-0.171507	-0.409259	-0.209974	-0.102308	-0.965383	-1.33054	0.612376
31151	NAP031879-1	-1.64076	-1.77556	-1.04595	-2.55845	-2.96851	-2.9999	-1.74601	-0.922223	-2.5833
26553	Phc3	-1.64097	-1.18252	-0.968476	-0.90823	-1.10245	-1.10904	-0.442535	-0.288868	-1.51578
1329	Sfxn4	-1.64203	-2.06815	0.109356	-3.38444	-3.53892	-3.40676			-3.93903
22065	Egf	-1.64272	-1.22865	-1.24247	-4.22285	-3.68467	-3.57605
39549	Dagla	-1.64532	-0.762538	-0.924647	-1.16995	-1.10276	-0.967336	-3.24297	-2.88237	-4.05754
959	4930558C23Rik	-1.64604	-2.23589	-0.638477	-4.18038	-4.48027	-4.41146			-4.05508
38604	Egf	-1.64694	-1.10282	-0.600431	-3.73072	-3.60964	-3.12016
3442	5430437P03Rik	-1.64902	-1.78659	-1.84674	-1.5127	-2.0592	-1.9957	-1.64301	-1.96351	-1.9241
28764	Cyfip2	-1.65172	-1.31465	-0.202546	0.837931	-0.205313	-0.192101	-2.09454	-1.09393	-3.40454
36267	Pnlip	-1.65488	-1.24213	-0.172879	-1.98702	-4.31351	-3.88696
35673	ENSMUST00000062667	-1.65497	-2.04783	-0.239095						-5.00221
30847	Pkp4	-1.65773	-0.0183291	0.180988	0.501837	-0.449091	-0.544962	0.982947	0.222134	0.157606
23904	D19Ertd737e	-1.65855	-1.08301	-0.0927497	0.625215	-1.4375	-1.40619	-0.723619	-1.31118	-1.43605
21759	5730522E02Rik	-1.66085	-2.19599	-1.21643	-4.12769	-4.40393	-4.16458			-4.4247
3146	Ccr3	-1.66097	-1.60252	-3.33355		-3.84603	-4.18026			-3.39734
3500	Pdia4	-1.66655	-2.22157	-2.3713	-1.27194	-1.37984	-1.26095	-2.37277	-1.66588	-2.15188
13332	NAP029716-1	-1.66668	-1.64539	-2.80117						-6.29442
8402	Miip	-1.66799	-1.49605	-0.0564953	-1.1233	-1.56398	-1.45907	-0.171343	0.354192	-0.467942
9472	Nes	-1.6693	-2.0808	-0.0314558	-3.56455	-4.10607	-4.2554	-2.1369	-2.7165	-2.32648
2131	Rasl12	-1.66972	-2.27207		-0.117429	-1.85957	-1.86343	-2.10842	-2.55161	-2.313
29594	Mark3	-1.66985	-1.06831	-0.621195	-0.232118	-0.988198	-0.923364	-0.768129	-0.901691	-0.843832
18059	2410066E13Rik	-1.67145	-1.702	-0.354523	-1.83045	-3.30791	-3.45742	-2.27247	-2.46738	-3.56235
17356	Cab39l	-1.67288	-1.56846		-2.22335	-1.88395	-1.95419		-3.06083	-3.52737
2560	Zfp593	-1.6747	-2.10759	-0.839458	-0.751744	-2.9385	-2.8092	-0.884363	-0.48662	-0.881186
31162	Fam167b	-1.67534	-2.00381	-0.833289	-1.45069	-2.11955	-2.16133	-4.46572	-4.15358	-4.72801
3406	Ndufb9	-1.67645	-1.59219	-1.88799	-1.27831	-2.57507	-2.51186	-2.4504	-2.00797	-2.73906
27507	BC044739	-1.67815	-1.59951	0.133626	-1.38198	-2.84513	-2.83929	0.356995	0.608379	-1.73427
10012	Abcc1	-1.67888	-0.783544	0.365848	-0.417522	-2.09296	-2.13419	0.291945	-0.504227	-0.320272
3623	Bola3	-1.68205	-1.84414	-2.48094	-0.870018	-1.13464	-1.07026	-2.02997	-1.94846	-1.8877
1089	A_52_P1165006	-1.68855
25938	Nek7	-1.68968	-1.21201	0.137661	0.689273	-0.529076	-0.554291	1.61716	1.47893	0.28673
37208	2410137M14Rik	-1.68986	-1.95489	-1.32586						-5.37537
16193	Zfp771	-1.69067	-1.53669	-0.246713	-1.66307	-2.68367	-2.65438	-1.58439	-1.67087	-2.53955
4096	Itpr2	-1.69067	-1.29249	-2.68158	-2.79207	-1.50354	-1.46604	-2.78338	-2.40376	-3.12507
29967	Pcp2	-1.6912	-1.85044	-0.964519	-3.28808	-4.49776	-4.74336	-1.66623	-2.57481	-3.80513
2787	Mep1a	-1.69158	-2.13876		-2.26654	-4.12311	-4.10341			-3.9656
18243	A_51_P370934	-1.6917	-1.52906	0.213215	-2.0471	-3.67153	-3.72302	-2.38498	-3.23934	-3.77323
19620	S100a4	-1.69286	-1.60639	-0.444386	-0.766728	-3.0195	-3.02606	-3.86894	-3.95964	-4.39824
30982	Sel1l	-1.695	-1.74617	-0.703173			-5.00865
32290	Ppm1l	-1.69595	-1.30911	-1.23054	1.49193	0.781405	0.710538	-1.44653	-1.46557	-1.90179
24117	Lipf	-1.69742	-2.25732			-4.15963	-3.55541			-3.79028
44604	Fryl	-1.6981	-0.902501	-0.758072	1.03375	-0.13096	-0.0862678	-0.173041	0.187344	-1.16846
3842	Lias	-1.69962	-1.35136	-2.10775	-1.8845	-0.798863	-0.701447	-2.2865	-2.14397	-1.43616
15952	5730590G19Rik	-1.70167	-1.70137							-3.94558
3731	Cdkn2c	-1.7027	-1.38349	-2.53034	-0.488524	-2.00903	-1.89636	-2.81351	-2.83429	-2.35854
3110	Fhl3	-1.70339	-1.66818	-2.04544		-4.88374	-4.91129			-4.67763
9240	Tcof1	-1.70379	-0.822333	-0.0241516	0.112051	-1.75479	-1.77212	1.05277	0.495105	-0.140572
11240	Gtf2h1	-1.70412	-1.02301	-0.433067	-0.144345	-1.23547	-1.35968	-0.615413	-1.32967	-0.72555
44945	ENSMUST00000107419	-1.70758	-2.06615
19439	Acly	-1.70851	-0.971513	-0.535809	2.25379	1.37755	1.4416	-0.372686	-0.199477	-0.126772
3284	Mavs	-1.71308	-1.67057	-2.35271	-1.56684	-2.82209	-2.76365	-2.136	-2.33454	-2.527
15722	NAP072161-1	-1.71394	-1.53083	-0.427399	-0.949226	-2.97438	-2.9573	-3.50036	-3.39486	-3.20937
2335	Copg2	-1.71437	-1.38518	0.920466	0.00327386	-0.75396	-0.753831	-0.341717	-0.317903	-0.731549
495	Slc19a1	-1.71453	-0.966828		-0.870811	-2.06581	-2.11514			-0.840337
26146	9530091C08Rik	-1.71473	-2.15631	-1.05541		-5.24932	-4.9762	-4.26824	-3.94894	-5.02114
19799	Rasl10b	-1.71587	-1.34897	-1.36224		-3.22421	-2.94685			-3.23445
12094	AK084225	-1.71657	-1.92792			-3.84096	-4.06045			-3.90859
3013	Egfl7	-1.71813	-1.86502	-1.509	0.690259	-1.20158	-1.19356	-1.99402	-2.01928	-2.59827
3663	Rnf4	-1.71847	-1.45209	-2.26414	-2	-1.61692	-1.5556	-1.29297	-1.29827	-0.657677
1054	Pitpnm2	-1.72422	-1.41432		0.237404	-1.56763	-1.54331	-1.55227		-2.77827
40714	Robo4	-1.72458	-2.14874	0.758681	-0.537249	-1.67068	-1.43646			-5.7776
30903	1700029F12Rik	-1.72687	-1.95638	-2.99269	-3.72302					-7.01597
30133	Azgp1	-1.72732	-1.6667	-2.0595		-6.24102	-6.14434			-6.63468
14875	Olfr24	-1.72776	-2.17117			-3.25179	-3.31759	-2.16782		-2.59053
20621	Npm3	-1.73072	-1.69267	-0.471449	-1.12232	-1.01234	-1.23781	-0.704389	-0.562127	-1.57457
24766	Gpr142	-1.73118	-1.79266	-0.287392	1.10173	-0.627652	-0.374265			-4.78287
39814	Acpl2	-1.7317	-0.742281	-1.03407	-0.0282494	-0.299203	-0.26363	-1.27	-1.3538	-1.33604
9050	Tle1	-1.73383	-0.743641	0.119148	0.490658	-0.587589	-0.660711	0.802807	0.241608	0.178781
4818	Ube4a	-1.73508	-1.83516	-0.885033	-2.56033	-1.57192	-1.36553	-0.786689	-0.48435	-1.9854
28023	Dag1	-1.73563	-0.22174	0.131648	-1.01815	-2.50947	-2.6043	0.318333	-0.470833	-0.0272607
27258	Cd47	-1.73582	-1.61636	-0.0293644	0.495094	-1.59596	-1.62098	1.98835	1.65816	-0.778705
40914	Rps6kb1	-1.73644	-1.59824	-0.507053	-1.74289	-2.01723	-1.98538	-0.894816	-1.24883	-1.09386
1962	Obfc2b	-1.73661	-2.03859	2.61469	-0.69371	-2.25391	-2.29329	-1.28707	-1.54049	-1.97662
33048	Klhdc10	-1.73675	-1.63948	-0.599536	-1.50459	-2.1514	-2.13109	-1.1814	-1.53518	-1.81481
4077	Cela1	-1.73706	-1.24977	-1.3731	-2.51582	-4.35068	-4.15129			-10.0424
16655	Csde1	-1.7376	-0.984142	-0.319391	-0.511365	-2.19406	-2.09463	-0.925649	-1.65822	-1.06493
38023	Gpihbp1	-1.7392	-2.25056	0.314648	-0.515313	-1.64953	-1.43632		-3.94252	-3.8563
36491	Taf15	-1.73972	-1.17371	-0.00210031	-1.81501	-1.33999	-1.27165	-0.147305	-0.15011	-1.33131
2412	Ick	-1.73987	-2.12813			-3.84043	-3.85407			-3.77736
42435	Slamf6	-1.7402	-2.1681	-1.22681
3042	Zfp91	-1.74033	-1.75565	-1.96798	0.00648271	-1.80049	-1.78706	-2.17646	-2.09262	-2.0433
20588	Celsr2	-1.74198	-1.72928		-1.37637	-2.28788	-2.27953	-1.33288	-1.10725	-1.81914
38756	Tomm6	-1.74319	-1.88409	-0.405739	-2.10752	-2.41206	-2.39239	-1.87307	-2.07176	-2.41329
1267	Gpr155	-1.74478	-1.22761			-2.17855	-2.45802			-2.61091
26070	Myadml2	-1.74768				-1.3755	-1.35452			-3.7932
21107	Jak1	-1.74974	-0.707004	0.128587	0.133254	-0.533798	-0.536336	-0.464509	-0.806968	-0.738185
21809	Dsg1b	-1.75077	-1.99329	-1.98446		-4.04229				-5.62417
4658	Man2b2	-1.75162	-1.71293	-1.74504	-1.56118	-1.14185	-1.13219	-1.31005	-0.861512	-2.06356
11002	Kcnh2	-1.75201	-2.08377	-0.64231	-0.926781	-2.04011	-1.9795	-2.44244	-2.83284	-4.23416
28150	Chd4	-1.75275	-1.4018	-0.0878919	1.17866	-0.66272	-0.722586	-0.197309	-0.534904	-1.59462
30798	Klb	-1.75548	-1.45579	-0.438152	-1.67986	-3.62727	-2.64271			-5.40395
43812	Gtpbp1	-1.7556	-1.6719	-1.4033	-5.3816	-5.73099	-5.77758	-5.56417	-5.72284	-6.25173
20924	Zzef1	-1.75726	-1.29134	-0.695246	0.19142	-0.51341	-0.640224	-0.956812	-1.22913	-1.80924
7979	Creb1	-1.75856	-0.279252	0.136998	0.246443	-0.593188	-0.583212	1.16992	0.436646	0.211803
1715	Cebpz	-1.7618	-1.09415	1.35338	-0.253571	-1.90337	-1.8355	-0.640422	-0.987273	-1.31456
45101	Plxnd1	-1.76422	-1.48446	-0.460752	-2.40852	-2.70748	-2.92275	-2.93397		-3.76381
4503	Usf2	-1.76573	-1.74877	-2.32636	-2.31397	-2.26832	-2.10098	-2.75631	-3.22815	-2.50741
14485	Atp2c2	-1.76647	-1.52218	-0.619855	-5.43239		-7.17011	-6.68825	-5.38906	-6.74309
3189	B230118H07Rik	-1.76651	-1.94515	-2.12553	-0.725109	-1.82856	-1.78353	-2.41455	-2.28416	-2.94366
5634	Zfp871	-1.76665	-1.31558	-0.253311	-0.0253859	-0.472095	-0.393564	-0.195794	0.561216	-1.53102
32618	Lrrn2	-1.76749	-1.89001			-4.08593				-4.58764
15608	ENSMUST00000061914	-1.77059	-2.2077	-0.522356		-3.93112	-3.97732	-3.68317		-3.72557
22139	Tpcn2	-1.77214	-1.04355	-0.413278	-3.09793	-2.80783	-2.94938	-1.91649	-2.4784	-2.1829
42542	Pde4a	-1.77227	-2.21815	-0.673615		-4.04542	-4.24381			-4.06956
25543	Crlf1	-1.77268	-1.66834	-0.368542	-4.68562	-4.86073	-4.68094	-3.41669	-3.4835	-4.28278
23400	Ganab	-1.77467	-1.70316			-4.60809	-4.57376			-4.39472
44681	Pacs2	-1.77766	-1.82446	-0.291177		-5.34958	-5.36542			-4.83302
43506	Krcc1	-1.78388	-0.61906	0.212396	0.20547	-1.13053	-1.08962	0.632904	-0.00123639	-0.411608
12534	Nrap	-1.78571	-2.27522							-4.57403
12576	Dido1	-1.78627	-1.279	-0.948023	-0.29911	-0.425954	-0.444158	-1.86541	-1.1655	-1.55708
39659	Ppap2b	-1.78785	-0.820788	0.203834	-0.244893	-2.05047	-1.99432	-1.41367	-1.83079	-2.85312
22175	Cfd	-1.78909
39209	Ppp1r13l	-1.78937	-1.54977	-0.506102	-3.79058	-3.69014	-3.69419	-1.44475	-2.4363	-2.9637
2860	Eif5b	-1.78995	-1.38781	-1.28222	-0.695849	-2.29576	-2.29945	-1.53165	-1.71138	-1.63787
8543	Impad1	-1.79017	-0.972595	0.127927	-0.122043	-1.62015	-1.70106	-0.0921595	-0.524051	-0.81818
23616	ENSMUST00000049565	-1.79109	-1.66342	-0.558453	-3.72926	-3.91237	-3.90024	-2.72083	-2.89837	-3.97825
3602	Kcnq1	-1.79715	-2.02847	-3.03794	-5.22193	-6.51896	-6.39296	-3.40566	-3.28453	-4.28817
2713	Aif1	-1.79788	-1.08633		0.769932	-0.37112	-0.368739	-1.2773	-0.237539	-0.82153
3576	Sdr39u1	-1.80095	-2.02079	-2.7367	-0.738437	-0.846898	-0.809284	-1.6041	-1.7316	-1.83367
3359	Ints1	-1.80167	-1.89789	-1.90007	-1.11858	-1.62193	-1.65618	-1.70507	-1.75777	-2.11855
34865	Camkk2	-1.80784	-1.68876	-0.743265	-0.0663494	-1.08035	-1.07324	1.14957	1.44223	-0.166106
4838	Ttc13	-1.81028	-1.7871	-1.95891	-3.30215	-3.10392	-3.02477	-2.1418	-2.25301	-1.76966
35780	2010-03-01	-1.81029	-2.12672			-3.80605	-3.58146	-3.07601		-3.19731
35900	Kdr	-1.81065	-0.770185	1.27528	2.80039	1.4529	1.23662
41081	Map3k10	-1.81209	-2.05156	-0.431733	-0.387012	-0.257034	-0.193404	-1.03808	-0.516147	-2.17768
41742	Olfr320	-1.81601	-2.52774	-1.02637		-4.56328				-4.31725
713	ENSMUST00000106746	-1.81688	-1.18938		1.96642	0.192847	0.164127	0.0113475	0.279794	-0.708023
40763	Nes	-1.81719	-2.03446	-0.0676714	-3.65023	-4.28472	-4.29262	-2.30987	-3.01719	-2.44264
42552	Rpp14	-1.81952	-0.0289978	0.0905542	0.136888	0.653383	0.738008	0.707885	0.4287	0.749788
38020	4932418E24Rik	-1.81983	-1.78384	-1.41391	-5.90999	-6.74173	-6.76442			-6.72442
40716	Rragd	-1.8204	-1.18089	-0.558977	-0.69926	-1.12178	-1.10964		-4.76945	-5.4086
18241	Dnajc3	-1.82126	-1.01597	-0.192308	-1.35222	-2.20017	-2.163	-3.5078	-3.78504	-3.62805
7617	NAP106668-1	-1.82249	-1.20912			-3.27086	-3.13331			-3.51721
37150	A_51_P169576	-1.82606	-1.21476	0.412758	0.557168	-1.22216	-1.27027	1.05564	-0.290729	0.513201
3680	Tbca	-1.82722	-1.81448	-2.44323	-1.48213	-1.79376	-1.74085	-1.03257	-0.775668	-1.17781
33666	AK199310	-1.82763	-1.1943	-0.383376	0.0576663	-0.581848	-0.592946	-0.922301	-3.27585	-2.03843
42387	Zyg11b	-1.83119	-0.470831	-0.718932	-0.47288	-0.271399	-0.132989	-1.54293	-0.719145	-1.48677
3619	Phgdh	-1.83328	-1.81644	-1.38537	-4.83901	-5.83763	-5.82939	-3.11217	-3.68731	-3.37077
22511	Cachd1	-1.83486	-1.00328	-1.18895		-5.30787	-5.43626	-3.19309	-2.53879	-4.20858
11660	1110005A03Rik	-1.84259	-1.21818	0.120487	-0.994836	-1.25746	-1.27549	-1.14698	-1.75943	-1.60785
3554	Phgdh	-1.84392	-1.76794	-1.71297	-4.28286	-5.66081	-5.62651	-3.11037	-3.36756	-2.85217
8918	Twistnb	-1.84457	-0.983019	-0.0753747	-0.54484	-1.35009	-1.15144	0.365954	-0.359098	-0.153346
17795	Cytip	-1.84543	-1.8283	-1.00903		-3.59766	-3.78227			-3.85066
34444	Erlec1	-1.84587	-1.93507	-0.883306	-0.651679	-0.291482	-0.255416	-1.04077	-0.345294	-1.44447
19512	Galk2	-1.8495	-2.07536	0.153352	0.617594	0.811897	0.820277	-0.471306	-0.518161	-0.841893
41365	ENSMUST00000106524	-1.85078	-0.786674	0.223246	1.19481	0.0207131	0.0746794	0.469751	-0.220216	0.0360856
17460	Eif4b	-1.85087	-1.45752	-0.376415	-1.19937	-2.25453	-2.24545	-1.02168	-0.459808	-2.03876
44269	NAP033949-1	-1.85157	-1.93203	-0.176993
3590	Bat3	-1.85289	-1.86897	-2.30132	-1.75227	-1.54666	-1.48309	-1.1889	-1.14179	-1.48179
44224	Kdr	-1.85394	-2.23265	0.575644	2.81723	0.899987	1.11086
14505	AK007258	-1.85435	-2.17136	-1.30416		-3.91385	-4.13793			-3.46973
41425	Mier2	-1.85537	-1.9496	-0.165892		-3.52202	-3.27695	-1.57351	-2.57823	-2.88676
31149	G3bp2	-1.85583	-0.421752	0.176043	0.795742	-0.692137	-0.731955	1.24483	0.29531	0.913196
16150	Ppp2r5e	-1.85698	-0.961548	0.386943	0.480374	-1.69051	-1.74614	1.3002	0.816131	0.259077
38491	Egf	-1.86054	-1.4011	-1.34203	-3.88131	-3.69666	-3.60503			-7.72411
3905	Grik3	-1.86096	-1.87172	-1.13397
8213	9030607L17Rik	-1.86463	-2.2768	-1.82488	-1.28092	-1.13501	-1.01442	-1.58147	-1.35809	-1.78274
15927	Keap1	-1.86498	-1.235	0.0205677	0.498259	-1.04326	-1.07574	0.0541092	-0.487651	-0.876172
37142	Rnf166	-1.86515	-1.51932	-0.0157054	-0.758122	-1.89381	-1.97759	-0.937615	-1.75033	-2.25187
15359	Cyth4	-1.86583	-1.99747	-0.0613681	-1.82419	-3.78047	-3.6992	-2.3942	-2.89826	-4.02323
603	Ankrd12	-1.86793	-1.19061	0.230822	0.205277	-0.428223	-0.323582	-2.08748	-1.80478	-2.96547
29936	Eea1	-1.87232	-0.876017		-0.130923	-2.10064	-2.06342	0.0843257	-0.441099	-1.35396
2972	Polr3k	-1.87248	-1.81044	0.433283	-1.30391	-2.74022	-2.69915	-2.53742	-2.6167	-2.56873
44422	ENSMUST00000035012	-1.87322	-1.58715	-0.403433	-3.11616	-3.97398	-3.97575	-2.44203	-2.62002	-4.09589
912	Stard5	-1.87496	-1.86586	0.278233	-2.81946	-2.99214	-2.90852	-2.37146	-1.73068	-2.27894
6637	Phf3	-1.87801	-0.899999	-0.495192	-0.826615	-2.00258	-2.02552	-0.418421	-0.261725	-0.757588
2923	Arl6ip4	-1.87955	-2.05443	-1.76702	-0.369429	-2.67036	-2.73086	-1.90243	-1.88355	-2.38455
11970	Slc38a9	-1.88018	-1.74038	-0.604677	-1.72646	-2.35729	-2.4566	-1.61978	-1.11459	-2.4314
15519	Tcf4	-1.88297	-1.26836	-0.207413	-0.224818	-2.20199	-2.17185	-2.14587	-3.09494	-2.97347
20570	Dnm2	-1.88619	-1.97475	-0.912532	-2.60613	-3.49653	-3.37299	-2.98597	-3.12422	-3.85428
43700	Ell2	-1.88701	-1.18043	-0.241345	-1.41496	-2.6535	-2.83665	-1.02284		-2.26387
3474	Fam117a	-1.88882	-1.54761	-2.17603	0.78618	-0.066693	-0.0450974	-2.06669	-1.93635	-2.20497
2644	2410022L05Rik	-1.88899	-1.79346	-1.79215	0.7204	-0.934172	-0.979981	-1.28189	-1.44007	-1.48798
15205	Glis2	-1.88934	-1.78462	-0.965626	-1.16025	-3.28076	-3.41848	-1.1931	-2.07399	-1.76193
1652	Ide	-1.88999	-1.43278	0.976942	-1.24581	-2.06371	-2.04107	-1.71608	-1.53422	-0.886387
2863	Stard7	-1.8907	-1.77169	-1.52887	0.0382715	-1.84759	-1.85053	-2.89844	-2.60735	-2.66025
29677	Hmgn5	-1.89413	-1.22134	0.0233264	-0.749261	-2.07841	-2.10658	-0.607934	-1.80262	-1.31351
27444	Fscn3	-1.89422	-1.48572	-1.3609	-0.79523	-4.26532	-4.26316			-5.56826
3072	ENSMUST00000113597	-1.89458	-1.75551	-2.70751	0.101588	-1.19558	-1.17296	-1.99444	-1.82259	-1.74639
26853	Cox7a1	-1.89477	-1.19759	-2.00071	-2.01621	-2.16419	-2.16217	-1.87456	-2.22716	-3.03821
34358	Tfdp2	-1.89503	-2.11002	-0.694706	-2.34235	-3.18715	-3.05373	-1.87541	-1.64677	-3.19487
3368	Ift20	-1.89591	-2.20005	-2.67214	-2.12831	-2.49174	-2.41055	-3.81824	-4.10087	-4.01203
15159	Cbfa2t3	-1.90031	-1.44226	-0.984825	-1.02852	-1.27005	-1.34725
26497	Utf1	-1.90062	-2.13269	-0.99955		-4.17203	-4.21439	-1.98929		-3.53282
9937	Eif2c2	-1.90186	-1.17119	-0.290387	-0.684483	-1.80162	-1.79514	-0.47765	-1.13122	-0.789784
16708	Efha1	-1.90254	-1.583	-0.387988	-0.0600012	-0.92834	-0.906043	-0.0953645	-0.326275	-0.789885
17423	Tcf15	-1.90379		-0.333081	-1.2663	-2.03532	-2.2856			-5.04666
24819	Lrrc26	-1.90398	-3.04312	-1.43974				-1.04728	-0.316957	-2.41201
3657	Ipo4	-1.90521	-1.91831	-1.91647	-2.17352	-2.47528	-2.43268	-2.6121	-2.47697	-3.03226
15573	Col9a3	-1.90584	-1.9437	-1.10171		-6.02833
23371	Cdk5r2	-1.90644	-2.03992	-0.574298	-3.50619	-3.73427	-3.57354	-1.09193	-1.88661	-3.57397
29049	Smek2	-1.90964	-0.562682	0.190937	0.379582	-0.973958	-0.941732	0.812366	0.185612	-0.123861
3641	Agxt2l2	-1.90975	-1.92253	-2.25177	-1.90742	-2.33949	-2.23433	-2.38915	-2.3405	-2.23718
3208	Hspa9	-1.91128	-1.66227	-2.28931	-0.829745	-2.46236	-2.42817	-2.17866	-2.01508	-1.41126
2837	Plin4	-1.9156	-2.07118			-3.45453	-3.78156	-3.99618	-3.24527	-4.04508
1458	Pja2	-1.91889	-0.79192	1.60045	3.01549	0.206991	0.218415	-0.147513	-0.142286	-1.02572
1961	AK053808	-1.91979	-1.68198	0.0563018	-0.0799626	-0.157026	-0.123753	-2.3022	-0.846707	-1.85861
8602	Zfp13	-1.92032	-1.99925	-1.40186	-1.59759	-1.52789	-1.71703	-1.56129	-1.24577	-2.33519
2623	Ada	-1.92035	-1.52364	0.961605	-0.722918	-2.75567	-2.72156	-2.06526	-1.84482	-1.44299
28444	Nr4a2	-1.92088	-1.24564	-0.0283025	-0.184047	-1.54113	-1.5178	-1.97899	-3.08287	-2.07252
40499	Rab6b	-1.921	-2.23345	-0.0321963	-0.00497859	0.520828	0.563313	-1.88528	-0.489161	-4.96496
32439	Dvl3	-1.92197	-2.29045	-0.885204	-5.11456	-7.11435	-6.90497			-6.8227
32677	Cdca2	-1.92324	-1.73979	-0.468904	2.09673	0.429541	0.610506	-2.7022	-2.28448	-2.4168
39334	Nes	-1.92443	-2.15493	-0.228416	-3.65574	-4.48963	-4.54924	-2.37711	-2.97994	-2.63372
32560	Gcg	-1.92777	-1.93771	-1.99914	-1.58189	-3.52521	-3.41847
18711	Cd99l2	-1.9278	-1.33821	-0.0777567	-0.725992	-2.15807	-2.16878	0.232309	-0.980031	-0.836034
43291	Esm1	-1.93093	-1.12492	-0.165185	4.02916	4.23982	4.28974
33268	Scarb1	-1.93339	-1.71271	0.185235	-1.285	-2.91023	-2.95486	-0.47578	-1.07786	-2.3271
3046	Rala	-1.93345	-1.93788	-1.24073	-0.200304	-2.58494	-2.544	-1.76651	-2.38632	-1.7559
13619	Rhobtb1	-1.93347	-1.36031	-0.9899	1.52694	-0.359465	-0.271321	-2.37592	-2.99133	-2.50946
16838	Nes	-1.93651	-2.22027	-0.136903	-3.69719	-4.40412	-4.26712	-2.19093	-2.90669	-2.40645
17933	Oc90	-1.93964	-2.20509	-1.60732	-3.6676	-4.39224	-4.39986			-5.55705
13495	BC003331	-1.94487	-1.13369	0.579388	-0.506363	-1.67926	-1.69497	-1.00019	-1.36151	-2.41219
15854	Cabp2	-1.94528	-1.87373	-0.853275	-4.58579	-7.5819	-7.77449
3651	Lst1	-1.94593	-2.21023	-1.923	-0.260636	-2.43112	-2.35736	-2.45626	-2.51183	-2.47873
26272	Wac	-1.94776	-0.753082	-0.323364	0.00019837	-0.816927	-0.815588	0.143524	0.0153662	-0.436096
44902	BE988618	-1.94822	-1.21476		-0.427891	-0.890897	-0.929811	-1.17811	0.103309	-1.57832
36781	Syn3	-1.94912	-2.02983	-0.738953	-3.86354	-4.9325	-4.92915			-5.0108
8820	TC1681867	-1.94998			-0.106111	0.0447385	-0.0370538	-1.55504	-0.409872	-1.68646
1115	2810407C02Rik	-1.95223	-2.10835		0.618745	-0.197093	-0.114327	-2.56368	-0.636811	-2.89389
3192	Ybx1	-1.95421	-1.53527	-2.05851	-0.858703	-2.72666	-2.71943	-0.712747	-1.14387	-0.510263
15513	Creb1	-1.95738	-0.94435	-0.311033	0.0801837	-1.15067	-1.15795	0.361346	-0.16195	-0.373821
8280	Kdr	-1.95973	-1.94971	0.931527	2.48554	0.931744	0.978003
41418	A_52_P981301	-1.96093	-1.93659	0.00471248	0.672593	-1.90511	-1.9235	-2.21991	-1.20318	-2.51327
9123	C530036F05Rik	-1.96323	-2.24971			-3.53467	-3.59483			-3.41215
1096	Olfr410	-1.96425	-1.80701	-1.39345			-5.20957			-5.12443
2717	Akap7	-1.96483	-1.62823		-0.620403	-1.61484	-1.61118	-1.60131	-1.36271	-1.69323
42481	Dek	-1.96987	-0.308122	0.492474	0.985673	-1.8359	-1.87352	1.82976	0.779557	0.922677
7963	Gm4645	-1.97023	-1.77014	0.667888	3.54894	-1.15928	-1.16502	-0.748614	-0.763632	-1.29657
41583	Ppfia4	-1.97089	-2.04152	-0.837835	-2.53739	-3.6681	-2.89689	-3.64107	-4.59336	-4.25707
22327	AK199677	-1.97162	-1.28554	-0.32165	2.14192	1.0246	0.960911	-0.86457	-0.903413	-1.97111
26043	Caln1	-1.97418	-2.54726	-0.944026	-1.91332	-2.26114	-2.45695			-4.59308
3978	Rnaseh2c	-1.97572	-1.99923	-2.33688	-3.25766	-4.04339	-4.00911	-1.57971	-1.20253	-1.81246
32726	Baz1a	-1.97798	-0.817314	0.0679004	-0.701079	-2.70817	-2.76096	1.41239	0.510138	1.04679
18657	NAP039028-1	-1.97799	-1.97962	-0.550828		-4.73502	-4.98493			-4.18481
3827	Tceb2	-1.97875	-2.12672	-1.62264	-2.53406	-2.16186	-2.12048	-1.23031	-1.11432	-1.39692
10456	Hist1h4a	-1.98168	-1.82865	0.521552	0.771109	-1.29433	-1.3633	0.53673	-0.612655	-1.66893
1808	Fn1	-1.98176	-1.6726	0.933942	-2.36904	-4.98409	-4.87671	-1.71113	-1.17755	-0.786531
2667	Gucy1b2	-1.98305	-2.71226	-1.36081		-6.02963	-5.96115			-5.40709
35834	ENSMUST00000116476	-1.98373	-1.43942	-0.842575	-1.16209	-1.26655	-1.24574	-2.29663	-1.38247	-1.87117
16409	Zfp131	-1.98637	-1.76267	-0.369403	-0.593365	-1.61572	-1.56739	-0.407283	-0.967238	-0.747226
8765	Acin1	-1.98694	-2.01445	0.450043	-0.276309	-2.41845	-2.49791	0.0325499	0.317753	-2.14753
29771	Tnxb	-1.98694	-3.07832			-5.51838				-5.29998
40321	Ppargc1b	-1.98805	-1.57354	-0.639332	-1.83695	-2.74168	-2.5131	-1.64371	-2.36732	-2.65377
4050	Ube3a	-1.99169	-1.6561	-2.72796	-1.53175	-1.28535	-1.27143	-1.39992	-1.2344	-1.35002
2836	Mnt	-1.99692	-2.01024	-2.0321	0.713332	-1.45078	-1.42293	-1.2249	-1.4146	-1.9783
5822	Cab39	-1.99988	-1.18456	-0.0877059	-0.0377503	-1.21068	-1.123	0.0822117	0.085557	-0.739039
19411	Klk1b24	-2.00142	-2.94141	-0.335419
21121	Nfatc3	-2.0015	-1.16269	-0.195204	-0.240013	-2.13704	-2.18601	0.673684	-0.206244	-0.332377
3249	Il27	-2.00356	-2.42462	-2.32965	-2.55901	-3.4815	-3.63513	-3.82847	-3.27185	-3.56763
32756	Slco4a1	-2.00564	-0.858583	-0.261001	-1.9356	-1.53455	-1.43133	-1.90025	0.344233	-0.602766
20154	Brsk2	-2.00567	-2.17121	-1.41777	-2.31781	-3.59412	-3.11674			-7.77024
6470	Diap2	-2.00576	-0.823005	0.0399349	-0.473802	-1.12743	-1.08357	0.798955	0.854753	-0.247284
37149	BC127072	-2.00699	-1.62209	0.276461	-2.00196	-3.00614	-3.01699	-0.864686	-1.20877	-1.92764
20714	ENSMUST00000100999	-2.00907	-2.28462		-3.37704	-3.84443	-4.05464			-3.94717
16753	Foxq1	-2.01795	-2.07819	-0.364818	-3.2625	-4.20861	-4.0677	-0.0413246	-0.643985	-1.85122
26232	Rbmx	-2.01889	-1.21679		0.162053	0.0214505	0.0549053	-1.12903	-0.150791	-0.583838
3102	Ccnh	-2.01898	-1.82953	-2.19436	0.520812	-1.5295	-1.53906	-1.56388	-1.92966	-1.79928
2920	2310036O22Rik	-2.02081	-2.09771	-2.10458	0.417344	-1.75628	-1.7525	-1.37161	-1.64138	-2.0386
4148	Inppl1	-2.02422	-1.75422	-2.08008	-1.90268	-2.09036	-2.08372	-1.90912	-1.54555	-2.17657
13249	Hoxc4	-2.02577	-2.16794	-0.621925	-1.48433	-2.9455	-3.00326			-3.18671
3835	Fam195a	-2.02781	-2.06523	-2.3351	-5.64327	-4.98828	-4.85644	-4.46	-4.39706	-4.3564
13453	Nolc1	-2.028	-1.44193	-0.115015	-1.00819	-2.81083	-2.73262	-0.684865	-1.48395	-1.41625
14509	G3bp2	-2.02806	-0.577073	0.245532	0.8752	-0.844423	-0.825458	0.982006	0.0509076	0.780858
2789	Fxyd6	-2.02838	-2.02257	-0.581857	-1.28817	-3.4354	-3.30591	-3.88447	-4.4764	-5.02209
8529	Gan	-2.02942	-2.191	-1.62752						-5.06232
33154	Prei4	-2.03001	-2.1109		-1.79932	-0.837417	-0.904144	-2.92581	-1.04566	-2.87036
3491	Cenpv	-2.0306	-1.83237	-2.13275	-1.78794	-2.41781	-2.30777	-3.81211	-4.2847	-3.81045
38066	Senp6	-2.03126	-1.69785	-0.331251	0.341759	-0.807102	-0.806713	-0.284382	-0.19411	-1.09382
27648	Dcaf12	-2.0326	-2.28782		-1.37137	-1.8629	-1.80501		-0.415272	-1.84038
2360	En2	-2.03385	-2.16497	-0.393022	-3.30022	-4.99552	-5.02358			-5.31821
3980	Rps13	-2.03529	-1.70693	-1.46588	-1.06681	-1.902	-2.02936	-0.480534	-0.446556	-1.30237
19081	Nsf	-2.03909	-1.0525	0.175388	0.742782	-0.467556	-0.460494	-0.957786	-2.32874	-0.956255
23543	Crebzf	-2.04035	-1.52746	-0.705695	-0.95678	-2.12855	-1.97655	-1.54788	-0.0473072	-2.43633
1841	Spsb1	-2.04044	-2.32427			-3.58197	-3.62783			-3.56506
5881	Zcchc7	-2.0442	-1.52629	-0.620203	-0.936834	-0.0881425	0.0210747	-1.4954	0.28336	-1.35522
42267	Stac3	-2.04493	-1.9937	-1.8391	-0.81411	-1.07294	-1.06948	-2.64626	-2.11033	-2.79677
44613	Ccni	-2.04811	-1.33519		-0.704292	-1.023	-1.01307	0.369198	0.244122	-0.504037
39617	BC031781	-2.04881	-1.49455	-0.248849	0.206608	-1.77652	-1.80926	0.125494	-0.17522	-1.14362
21918	Kdr	-2.04946	-2.05843	0.670528	2.7027	0.495877	0.809153			-6.12692
6230	Upf3b	-2.05014	-1.02206	-0.0285166	0.341804	-1.05028	-0.983048	0.20889	-1.19217	-0.875008
3811	Xlr3c	-2.05056	-1.84494		-0.643839	-1.34192	-1.25503	-2.29	-3.923	-5.69707
2937	Bmp7	-2.0518	-2.49325	-2.50019		-8.35346	-8.30194	-6.51362	-5.95243	-6.51927
16380	Mll3	-2.05394	-1.52555	-0.929491	-0.133813	-0.871085	-0.846794	-2.00067	-2.24851	-2.59333
24381	Entpd1	-2.05398	-1.08766	-0.702058	-3.83329	-4.24423	-4.08367
9355	Spdef	-2.05583	-1.45589	-2.71426						-4.84138
11347	Creb1	-2.05926	-0.890427	-0.166325	0.158777	-1.17904	-1.2744	0.306856	0.0538871	-0.506572
33246	C130022K22Rik	-2.05969	-0.81097	-0.243374	0.106023	-1.43323	-1.58372	0.830409	0.231045	-0.773942
39273	Mrps12	-2.06	-1.3675	0.0338112	-0.0126386	-0.24827	-0.249326	-0.453174	-0.989961	-1.14406
3784	BB755555	-2.06109	-1.33817	-1.97397	-4.7862	-5.19556	-5.1645	-3.84509	-4.68897	-3.67597
4394	Lat	-2.06301	-1.93789	-1.33871	-3.41309	-3.96013	-3.71098		-4.09748	-4.64554
16304	Krtap31-2	-2.06314	-2.29931	-1.42559						-5.74323
17358	Gdpd1	-2.06345	-1.74655	0.293738	0.393319	-1.0686	-1.07595	1.77061	-0.484602	1.38798
8881	Map3k4	-2.06378	-1.69007	-0.148224	0.182595	-2.38666	-2.56486	-0.140828	-0.710704	-2.31505
7699	Gpatch8	-2.0643	-0.987866	0.00563645	0.592753	-1.46608	-1.4813	0.753909	-0.144825	-0.53024
16621	Nr2f2	-2.06529	-1.53003	-0.0797986		-4.45818	-5.00605	0.553404	1.09424	-0.336872
29855	Pex11a	-2.0653	-1.38076	-0.282805	-1.3414	-1.98595	-2.04436	-0.795444	-1.08974	-2.76565
41142	Nucks1	-2.07116	-1.26768	0.0441284	0.356399	-1.73752	-1.80062	0.319958	-0.216516	-0.0568798
2368	Olfr1122	-2.07164	-1.748			-4.5797				-4.23664
36213	Sdccag1	-2.07227	-1.11539	-0.173175	0.330675	-0.96354	-1.00266	0.15918	-0.454843	-0.777932
28749	rp9	-2.07583	-1.23873	-0.121919	-0.696881	-2.29122	-2.22733	-0.349546	-1.05929	-1.81438
14268	Gsx1	-2.07908	-2.22346	-1.5034	-3.19163	-4.18027	-3.99411			-4.27404
24465	Rbm5	-2.08087	-0.706342	-0.248942	0.750704	-1.14725	-1.14983	0.755193	-0.146474	-0.584276
13698	Creb1	-2.08232	-0.763834	-0.0120677	0.127649	-1.19166	-1.24016	0.393864	-0.267461	-0.456074
14985	Tatdn2	-2.08526	-1.70126	-1.18433		-3.13526	-3.10567	-0.978087	-0.485296	-1.8209
44353	Selp	-2.08602	-1.6982			-3.27477				-2.81185
36024	BC131795	-2.08671	-1.55418	0.3	-1.7288	-3.01303	-2.99625	-0.52894	-0.778825	-1.87527
22773	AK078994	-2.08718			-1.96425	0.272889	-0.00327703		-1.69716	-2.5158
40833	Wasf2	-2.08801	-1.99001	0.0265466	-0.712253	-2.7455	-2.65696	0.328354	-0.0895229	-1.25976
38162	Olfr1036	-2.0892	-2.13261	-1.6713		-8.45629	-8.60968			-9.25995
41	Wnk1	-2.09358	-1.77122	-0.664899	-2.26815	-2.51755	-2.52419			-1.95811
24409	Gclc	-2.09473	-0.516282	0.234989	-0.786286	-1.86214	-1.9478	0.0937862	-0.0683263	-1.04158
40908	Mfsd6	-2.09744	-1.10421	-0.956807	-0.973271	-2.09371	-2.02359	-0.534585	-1.68973	-1.23718
10287	Qser1	-2.10148	-2.79143	-1.47873			-5.9007			-5.53636
14439	A830073O21Rik	-2.1048	-2.44918	-1.0965	-3.73721	-4.26486	-4.02998			-4.62924
36437	Unc5a	-2.11218	-0.748641	0.193026	-1.3417	-1.7091	-1.44534	-3.98294		-6.11223
36955	Cdc25a	-2.11741	-1.44925	0.131963	-1.38	-3.10972	-3.17786	-0.36885	-1.32932	-1.87536
44951	Pex11a	-2.11869	-1.43768	-0.39459	-1.42641	-1.85544	-1.90725	-0.550365	-0.664616	-2.69615
28765	NAP113085-1	-2.12659	-0.910682	0.00321625	-0.0778861	-2.06713	-2.11851	0.777631	0.769249	0.416392
4843	Apc	-2.1276	-1.50593	-2.90771	-3.82261	-3.49153	-3.28927	-3.555	-3.22226	-3.01648
32577	Pex11a	-2.12763	-1.47317	-0.243868	-1.42944	-2.11154	-2.07267	-0.812202	-1.10096	-2.82851
15003	A_51_P443920	-2.12921	-2.18789	-0.407274	-2.50391	-4.17895	-4.13086	-2.10271	-2.66162	-4.2409
40338	Parm1	-2.13013	-1.55948	-0.216733	-2.05165	-3.36298	-3.32973	-0.520209	-0.412414	-1.43544
2458	Cks2	-2.13188	-1.14541	1.84244	-0.290781	-3.94957	-3.97915	0.929353	-0.377898	1.47887
129	Rif1	-2.1329	-0.10989		0.694795	-1.50271	-1.55946	1.65493	0.888436	-0.0901103
27207	Nfic	-2.13374	-1.85181	-0.391711	-1.13691	-2.70285	-2.84911	-1.07627	-1.363	-2.68084
18184	Edem1	-2.13541	-2.50869	-1.31551	-3.74682	-3.93527	-3.79602		-3.7458	-4.63766
4103	NAP024195-001	-2.13592	-2.09058	-3.85728	-0.552088	-1.0959	-0.7739			-10.314
13981	Gadd45gip1	-2.14017	-2.29345	0.137535	-0.0299815	-0.893114	-0.849136	-0.486938	-0.927368	-1.80965
8356	Tmem165	-2.14607	-2.32275	0.0634268	-3.58219	-4.18734	-4.25094	-2.2888	-2.73977	-4.38476
38562	ENSMUST00000092884	-2.14645	-1.19422	1.17204	0.131949	-2.52809	-2.52829	2.99673	2.19931	1.79403
12000	Cnot10	-2.14765	-1.85736		-1.44949	-3.21216	-3.31659	-2.53685	-2.4478	-4.01693
32539	Ogt	-2.14874	-2.01624		-1.29933	-1.08397	-1.07322	-1.09322	0.347371	-1.20344
39494	Zdhhc21	-2.14969	-1.93845	-0.37663	-0.455433	-1.43311	-1.45868	0.131444	-0.148104	-0.626919
8623	Tcea3	-2.15053	-1.94892	-0.693506	-5.91014	-6.49525	-7.11437	-5.23284	-5.27385	-5.88649
15532	Csnk1a1	-2.15099	-0.91821	0.513522	0.865229	-1.11736	-1.08245	0.621699	0.159438	-0.0174835
26390	Smap1	-2.15146	-1.20112	0.11485	-0.0404816	-2.14672	-2.19341	0.224291	-0.173466	-0.817026
2593	Slc48a1	-2.15442	-2.22406	-0.865853	-0.840115	-2.55152	-2.58317	-2.18122	-1.38608	-3.18586
3329	1110006O24Rik	-2.15468	-1.98845	-1.34254	-1.79542	-3.1509	-3.06809	-2.69923	-2.63582	-3.85932
24332	Zc3h13	-2.1607	-1.09392	-0.131123	0.468478	-1.21758	-1.27472	0.773153	0.0383802	-0.60047
4417	Psat1	-2.16098	-2.4311	-3.38774	-5.13846	-5.44089	-5.48034	-4.31748	-3.83572	-3.30253
3739	Glcci1	-2.16104	-1.85479	-2.08408	2.08894	-0.98104	-0.929104	-2.67642	-2.90538	-3.4585
4232	Plk1	-2.16356	-1.9994	-2.41154	-2.4209	-3.28561	-3.24542	-0.830874	-3.42927	0.126033
3816	Sprr2j-ps	-2.16785	-2.51346	-2.73861	-3.55367	-4.50965	-4.46317	-2.02005	-3.65369	-3.85407
26596	Ccl25	-2.17156	0.544009	-0.213729	-1.2379	-0.846058	-0.770087	-0.766602	-0.715021	-0.940028
20630	Fbxw7	-2.1724	-1.56355	-0.385853	-0.488526	-1.69572	-1.60098	-0.552458	-0.683574	-1.08002
34732	A_52_P996776	-2.17254	-2.68323	-0.242732
25611	Synpo2	-2.17339	-2.55914			-3.63534	-3.85662
31712	Sesn2	-2.17533	-2.2655	-0.868744	-2.654	-4.28396	-4.22167	-2.83725	-3.08033	-3.95844
5097	Lyrm2	-2.17645	-1.71751	-1.59506	-1.33043	-0.805835	-0.728407	-0.536559	-1.38701	-1.00656
44845	Stat3	-2.17712	-1.82858	-0.40344	-0.345734	-1.85803	-1.8621	0.310126	0.682536	-1.46658
36973	Eln	-2.17899	-2.02847	-1.55299	-4.26366	-5.71874	-5.83447			-5.63246
2495	Ccl2	-2.18401	-2.48094	-1.54789	-2.50228	-4.90947	-5.02278	-0.228883	-3.15573	-0.092222
8385	M88489	-2.18471	-1.14178	0.137798	-0.263806	-2.34144	-2.20475	0.462407	-0.434455	-0.602185
43427	Pex11a	-2.18481	-1.48767	-0.309065	-1.5084	-2.06279	-2.09096	-0.541543	-1.0981	-2.85045
5184	Mll1	-2.18537	-1.76184	-2.31719	-1.21085	-0.881045	-0.893873	-1.71026	-1.43273	-2.05398
44702	H1f0	-2.18547	-1.05547			-2.50908	-2.73116	-1.2968	-1.60365	-0.388771
3565	Pcx	-2.18569	-2.11567	-2.18076	0.115039	-1.45929	-1.24315	-3.5614	-3.35772	-4.1294
4406	Wdr25	-2.18606	-2.64434	-1.25834		-4.11187	-3.97781			-5.08302
32993	D10Bwg1070e	-2.18611	-1.65619	-1.49846	-0.588106	0.135382	0.114186	-3.0677	-1.67812	-2.68169
36876	Eif5	-2.18707	-1.02638	0.167962	-0.162739	-2.0408	-2.08567	-0.378023	-0.998741	-1.05453
4500	AK015962	-2.18805	-2.1858	-2.3199	-1.7913	-2.98314	-2.85271	-1.87348	-3.30339	-3.06815
25717	Arl4d	-2.18941	-2.52532	-0.565258	-3.62722	-4.2299	-4.22029	-1.92352	-2.69104	-4.11364
12271	Leprotl1	-2.19067	-0.983869	0.0482201	0.783156	0.551917	0.546175	-0.132075	-1.05794	-0.685538
22811	Ykt6	-2.19394	-2.07978	-0.546892	-2.20094	-2.14141	-2.18174	-2.3587	-3.11883	-2.04087
4145	Mrpl24	-2.1962	-2.17803	-2.75925	-2.40549	-2.43526	-2.35408	-1.46441	-1.13495	-2.15961
25660	Aass	-2.1994	-2.31622	-0.533501	-4.32171	-7.84359	-7.61071	-4.91467		-7.65208
5482	Rpgrip1	-2.19945	-1.42323	-0.76072	0.766246	-0.334793	-0.255455	1.35328	-1.22755	-0.896523
4070	Ppih	-2.20215	-2.02513	-2.28197	-2.38404	-3.3465	-3.39411	-1.56988	-2.33217	-1.57541
3863	Sel1l	-2.20235	-1.81805	-3.04841	-6.00269	-4.69679	-4.71783	-6.10933	-5.64564	-5.83073
38770	Hist4h4	-2.20436	-1.75158	0.271875	0.899166	-0.898314	-0.940775	0.39446	-0.802832	-1.55153
28770	NAP106897-1	-2.20484	-2.02285	-0.887544	-2.71378	-3.57905	-3.569	-1.33397	-1.70184	-3.28643
1489	Hist2h4	-2.20894	-2.03877	1.42867	1.02294	-1.45881	-1.44565	0.285934	-0.929348	-1.97845
1692	Nes	-2.21458	-2.44602	1.0374	-2.99246	-4.63421	-4.73685	-2.58136	-3.03497	-2.8456
13439	NAP103999-1	-2.21621	-1.55465		0.0370491	-0.0222123	-0.0205844	-3.38559	-2.04771	-2.3991
17057	1810008I18Rik	-2.2172	-1.96998	-3.01549	-1.97711	-1.11246	-1.75023
35174	Trim56	-2.21971	-0.997462	-0.0704719	1.10822	0.436788	0.409957	1.55271	0.804547	0.239627
23238	Prrg4	-2.22487	-2.36503			-4.66247	-4.64849	-2.37012	-2.13907	-2.94358
20990	1700102J08Rik	-2.22666	-2.92901	-0.805114
42561	Dbt	-2.22856	-1.23114	-0.847145		-4.1647	-4.42686	-2.63177	-2.01858	-3.0352
18451	Gnai1	-2.22889	-1.61659	-0.721567	-0.654067	-2.457	-2.07787	-0.393206	-2.87329	-1.95162
2861	Bmp7	-2.23213	-2.79133	-1.96586		-8.49159	-8.60118	-6.55996	-5.98972	-6.78417
17212	Hist1h1a	-2.23434	-2.3122		-2.9635	-3.52165	-3.75105	-2.82949	-3.09607	-2.65119
4759	AV036172	-2.23503	-2.00027		-2.37486	-2.21355	-2.13626	-1.2338	-1.08403	-1.5302
16435	Cd3eap	-2.23701	-1.401		-0.245424	-1.34231	-1.30679	0.880224	1.00703	-0.0576807
42506	Lpgat1	-2.24052	-0.939625	-0.353173	0.790316	-0.878232	-0.884816	0.920112	1.87139	0.320667
42485	4933405L10Rik	-2.24258	-2.30412	-2.51273						-7.11588
43489	Rrp1	-2.24301	-1.35064	0.304697	0.0915021	-1.84145	-1.83785	1.35382	0.0803186	-0.465153
28449	Zc3h13	-2.24508	-1.05591	-0.304928	0.108213	-1.95507	-1.97021	0.615512	-0.398609	-0.881453
20113	Polr3e	-2.24727	-1.8533		-0.510955	-0.982469	-0.973958	0.0893403	0.0884865	-0.819736
37925	Saps3	-2.25053			-1.28398	-0.229377	-0.138138		-1.87687	-2.38878
32108	Pex11a	-2.25064	-1.57794	-0.279591	-1.36177	-2.0346	-2.09241	-0.763592	-1.12376	-2.87682
9737	ENSMUST00000119848	-2.25088	-2.92087	-0.925273	0.227822	0.22299	0.0519142	-0.980677	-1.0346	-1.54695
26921	NAP021952-001	-2.25654	-2.25228	-1.36162		-5.33965	-5.01335			-5.16339
3422	Tspan5	-2.25935	-2.20967	-2.14162	0.0500896	-0.5417	-0.454434	-3.6904	-2.82225	-3.75429
26580	NAP037442-1	-2.26078			-1.3105	-0.11052	-0.142043	-2.72191	-1.42621	-2.28905
21137	Tmem144	-2.26643	-1.79058	-1.28973		-5.82971	-5.91846			-5.63384
32782	Acaca	-2.27547	-1.94056			-3.31918	-3.83847			-3.44451
18466	AK047842	-2.27596	-2.59345		-1.51373	-0.138124	-0.0974958	-3.17845	-1.24464	-1.91473
10603	Hnrnpa0	-2.27887	-1.39151	0.599739	-0.51283	-2.59458	-2.59808	1.41483	1.21841	-0.472974
35968	Stat3	-2.28177	-1.82063	-0.21196	-0.259417	-1.97347	-1.99911	-0.105428	0.0292988	-1.58482
40394	Tor1b	-2.28553	-2.28932	-0.118628	0.320369	-1.26135	-1.2687	-0.690094	-0.535403	-2.03349
42934	Rps6ka1	-2.28556	-1.76963	-0.237814	-2.52431	-4.17524	-4.2944	0.737753	0.228292	-0.713016
44781	NAP031109-1	-2.28618				-2.87882	-3.12191			-3.98397
33588	Tcl1b3	-2.28906	-2.80729		-1.87352	-2.59633	-2.67295		-1.53972	-2.07016
2161	NAP029846-1	-2.2895	-2.17482	0.370595	-2.10406	-4.24594	-4.29551	-1.87226	-2.40355	-4.37935
32723	Calcoco2	-2.29094	-2.2384	-3.57101			-5.58756			-5.79967
3624	Slc12a8	-2.29158	-2.05356	-2.14791	-5.46312			-3.36585	-3.56445	-4.48046
3211	Bet1l	-2.2919	-2.54712	-2.49898	0.307371	-1.54248	-1.49255	-2.41254	-2.11693	-3.03534
19587	Gcg	-2.29454	-2.202	-2.36202	-1.87231	-3.80811	-3.70834
10984	Stat3	-2.29496	-1.88233	-0.0783027	-0.121204	-1.97936	-2.05131	-0.258101	0.273561	-1.67692
19640	Baz2a	-2.29533	-2.14431	-0.425553	-0.0136061	-1.5916	-1.4702	-0.249806	-0.497075	-1.68525
35481	Bclaf1	-2.29659	-1.56789	-1.00684	-0.491388	-1.14387	-1.11269	-1.09125	-0.84146	-1.26802
30047	Zfp664	-2.29735	-1.55196	-0.10934	0.499188	-1.22494	-1.17328	0.926415	0.660519	-0.230471
9940	Myoz1	-2.29744	-2.98452
13604	Nlk	-2.29915	-1.18466	-0.471975	1.69463	0.323	0.24052	0.411736	-0.0528905	-0.283454
6251	NAP040538-1	-2.30123	-1.04838	-0.343887	-0.77163	-1.47315	-1.48085	-0.481186	-1.49003	-0.805768
19727	Slc2a4	-2.30236				-3.24112	-3.52976	-1.90468		-2.18069
14468	Emcn	-2.30237	-2.44932	-1.11207	-0.209581	-1.15078	-0.890489
27133	Stat3	-2.30267	-1.75307	-0.351195	-0.31064	-1.91706	-1.9084	-0.0867709	0.0520604	-1.51008
44357	Stat3	-2.30285	-1.87426	-0.387965	-0.424664	-1.92534	-1.93244	0.120946	0.0577789	-1.60724
[truncated: 460 more rows]

## Sheet: S2
Differentially expressed genes between pancreas organoids and whole pancreas tissue
^pancreas and pancreas organoid samples were prepared as described in Material and Methods
Gene symbol (Agilent)	PC Organoid1 vs pancreas (log2)^	PC Organoid2 vs pancreas (log2)^		Gene Description
Cpb1	-13.9773	-14.1625		ref|Mus musculus carboxypeptidase B1 (tissue) (Cpb1), mRNA [NM_029706]
Amy1	-13.5721	-11.1065		ref|Mus musculus amylase 1, salivary (Amy1), transcript variant 1, mRNA [NM_007446]
Amy2a4	-13.2877	-13.2877		ref|Mus musculus amylase 2a4, pancreatic (Amy2a4), mRNA [NM_001160150]
Reg2	-12.8035	-10.027		ref|Mus musculus regenerating islet-derived 2 (Reg2), mRNA [NM_009043]
2210010C04Rik	-12.7218	-10.6668		ref|Mus musculus RIKEN cDNA 2210010C04 gene (2210010C04Rik), mRNA [NM_023333]
Cuzd1	-12.716	-12.716		ref|Mus musculus CUB and zona pellucida-like domains 1 (Cuzd1), mRNA [NM_008411]
Myl1	-12.2895	-11.6016		ref|Mus musculus myosin, light polypeptide 1 (Myl1), transcript variant 1f, mRNA [NM_021285]
Serpini2	-12.1835	-10.7471		ref|Mus musculus serine (or cysteine) peptidase inhibitor, clade I, member 2 (Serpini2), mRNA [NM_026460]
Pnlip	-11.9011	-10.1231		ref|Mus musculus pancreatic lipase (Pnlip), mRNA [NM_026925]
Fabp4	-11.7317	-11.4023		ref|Mus musculus fatty acid binding protein 4, adipocyte (Fabp4), mRNA [NM_024406]
Gjc2	-11.6573	-13.2576		ref|Mus musculus gap junction protein, gamma 2 (Gjc2), transcript variant 2, mRNA [NM_175452]
Myh8	-11.4372	-10.5432		ref|Mus musculus myosin, heavy polypeptide 8, skeletal muscle, perinatal (Myh8), mRNA [NM_177369]
Spink3	-11.2763	-12.0174		ref|Mus musculus serine peptidase inhibitor, Kazal type 3 (Spink3), mRNA [NM_009258]
Pnliprp2	-11.1201	-11.0093		ref|Mus musculus pancreatic lipase-related protein 2 (Pnliprp2), mRNA [NM_011128]
Fgf21	-11.0835	-8.9303		ref|Mus musculus fibroblast growth factor 21 (Fgf21), mRNA [NM_020013]
Cela1	-11.0448	-11.0587		ref|Mus musculus chymotrypsin-like elastase family, member 1 (Cela1), mRNA [NM_033612]
Ins2	-10.9733	-10.1928		ref|Mus musculus insulin II (Ins2), mRNA [NM_008387]
Amy2a5	-10.7123	-10.5396		ref|Mus musculus amylase 2a5, pancreatic (Amy2a5), mRNA [NM_001042711]
Gprc5d	-10.5672	-9.73521		ref|Mus musculus G protein-coupled receptor, family C, group 5, member D (Gprc5d), mRNA [NM_053118]
Prss3	-10.4953	-10.6812		ref|Mus musculus protease, serine, 3 (Prss3), mRNA [NM_011645]
Gcg	-10.4575	-10.4575		ref|Mus musculus glucagon (Gcg), mRNA [NM_008100]
Fgl2	-10.3207	-10.0144		ref|Mus musculus fibrinogen-like protein 2 (Fgl2), mRNA [NM_008013]
LOC675747	-10.271	-10.271		ref|PREDICTED: Mus musculus similar to profilin 2 (LOC675747), mRNA [XM_984840]
Ncoa3	-10.1225	-10.3233		ref|Mus musculus nuclear receptor coactivator 3 (Ncoa3), mRNA [NM_008679]
Olfr1036	-10.0986	-7.83558		ref|Mus musculus olfactory receptor 1036 (Olfr1036), mRNA [NM_207142]
Ccr4	-9.9964	-9.56323		ref|Mus musculus chemokine (C-C motif) receptor 4 (Ccr4), mRNA [NM_009916]
Tnnt3	-9.98143	-10.4219		ref|Mus musculus troponin T3, skeletal, fast (Tnnt3), transcript variant 7, mRNA [NM_011620]
Sostdc1	-9.93976	-9.93976		ref|Mus musculus sclerostin domain containing 1 (Sostdc1), mRNA [NM_025312]
Cela3b	-9.93763	-11.9303		ref|Mus musculus chymotrypsin-like elastase family, member 3B (Cela3b), mRNA [NM_026419]
Igf1	-9.90339	-10.3374		ref|Mus musculus insulin-like growth factor 1 (Igf1), transcript variant 1, mRNA [NM_010512]
Slc38a5	-9.90142	-9.90142		ref|Mus musculus solute carrier family 38, member 5 (Slc38a5), mRNA [NM_172479]
Egfbp2	-9.89467	-9.89467		ref|Mus musculus epidermal growth factor binding protein type B (Egfbp2), mRNA [NM_010115]
Rnase1	-9.87034	-8.1608		ref|Mus musculus ribonuclease, RNase A family, 1 (pancreatic) (Rnase1), mRNA [NM_011271]
Slc7a8	-9.79678	-10.4056		ref|Mus musculus solute carrier family 7 (cationic amino acid transporter, y+ system), member 8 (Slc7a8), mRNA [NM_016972]
Pnliprp1	-9.6768	-10.6426		ref|Mus musculus pancreatic lipase related protein 1 (Pnliprp1), mRNA [NM_018874]
Hcn4	-9.62568	-10.5687		ref|Mus musculus hyperpolarization-activated, cyclic nucleotide-gated K+ 4 (Hcn4), mRNA [NM_001081192]
Reg3d	-9.60049	-9.60049		ref|Mus musculus regenerating islet-derived 3 delta (Reg3d), transcript variant 1, mRNA [NM_013893]
Gatm	-9.54567	-10.105		ref|Mus musculus glycine amidinotransferase (L-arginine:glycine amidinotransferase) (Gatm), nuclear gene encoding mitochondrial protein, mRNA [NM_025961]
Mgll	-9.36653	-6.99856		ref|Mus musculus monoglyceride lipase (Mgll), transcript variant 2, mRNA [NM_011844]
ENSMUST00000103426	-9.3098	-10.1547		ens|Immunoglobulin heavy chain C gene segment [Source:IMGT/GENE-DB;Acc:IGHM] [ENSMUST00000103426]
Gp2	-9.19058	-9.19058		ref|Mus musculus glycoprotein 2 (zymogen granule membrane) (Gp2), mRNA [NM_025989]
Rbpjl	-9.16969	-9.41828		ref|Mus musculus recombination signal binding protein for immunoglobulin kappa J region-like (Rbpjl), mRNA [NM_009036]
1810010K12Rik	-9.12872	-9.12872		gb|Mus musculus 10 day old male pancreas cDNA, RIKEN full-length enriched library, clone:1810010K12 product:hypothetical protein, full insert sequence. [AK007425]
Penk	-9.12288	-7.92806		ref|Mus musculus preproenkephalin (Penk), mRNA [NM_001002927]
4921534H16Rik	-9.10274	-8.47133		gb|Mus musculus adult male testis cDNA, RIKEN full-length enriched library, clone:4921534H16 product:unclassifiable, full insert sequence. [AK014999]
Harbi1	-9.09755	-9.27725		gb|Mus musculus 12 days embryo eyeball cDNA, RIKEN full-length enriched library, clone:D230010M03 product:hypothetical protein, full insert sequence. [AK084226]
Chga	-9.0822	-7.98719		ref|Mus musculus chromogranin A (Chga), mRNA [NM_007693]
Mc3r	-9.05049	-9.43983		ref|Mus musculus melanocortin 3 receptor (Mc3r), mRNA [NM_008561]
Egf	-9.04033	-7.2184		ref|Mus musculus epidermal growth factor (Egf), mRNA [NM_010113]
Dnaic1	-8.99435	-8.21287		ref|Mus musculus dynein, axonemal, intermediate chain 1 (Dnaic1), mRNA [NM_175138]
Pdia2	-8.98455	-8.11856		ref|Mus musculus protein disulfide isomerase associated 2 (Pdia2), mRNA [NM_001081070]
Ptger3	-8.92556	-7.51971		ref|Mus musculus prostaglandin E receptor 3 (subtype EP3) (Ptger3), mRNA [NM_011196]
Ins1	-8.91576	-8.43694		ref|Mus musculus insulin I (Ins1), mRNA [NM_008386]
Dusp26	-8.90979	-8.22273		ref|Mus musculus dual specificity phosphatase 26 (putative) (Dusp26), mRNA [NM_025869]
Clps	-8.87851	-9.36952		ref|Mus musculus colipase, pancreatic (Clps), mRNA [NM_025469]
Klk1b3	-8.82611	-8.66787		ref|Mus musculus kallikrein 1-related peptidase b3 (Klk1b3), mRNA [NM_008693]
Aqp8	-8.82493	-8.39975		ref|Mus musculus aquaporin 8 (Aqp8), transcript variant 1, mRNA [NM_007474]
Cldn19	-8.79214	-8.33578		ref|Mus musculus claudin 19 (Cldn19), transcript variant 2, mRNA [NM_153105]
Hba-a1	-8.7866	-8.58437		ref|Mus musculus hemoglobin alpha, adult chain 1 (Hba-a1), mRNA [NM_008218]
A630043P06	-8.77035	-7.48944		gb|Mus musculus adult male bone cDNA, RIKEN full-length enriched library, clone:9830144B01 product:unclassifiable, full insert sequence. [AK162653]
Ifna9	-8.74209	-7.00724		ref|Mus musculus interferon alpha 9 (Ifna9), mRNA [NM_010507]
Sec14l4	-8.73502	-8.87766		ref|Mus musculus SEC14-like 4 (S. cerevisiae) (Sec14l4), mRNA [NM_146013]
5330421C15Rik	-8.72491	-9.33839		gb|Mus musculus adult male hypothalamus cDNA, RIKEN full-length enriched library, clone:A230104L24 product:unclassifiable, full insert sequence. [AK039175]
Tnnc2	-8.71459	-7.66836		ref|Mus musculus troponin C2, fast (Tnnc2), mRNA [NM_009394]
Kcnb1	-8.68407	-7.88275		ref|Mus musculus potassium voltage gated channel, Shab-related subfamily, member 1 (Kcnb1), mRNA [NM_008420]
Hbb-b1	-8.66845	-8.62798		ref|Mus musculus hemoglobin, beta adult major chain (Hbb-b1), mRNA [NM_008220]
Olfr151	-8.66838	-10.8983		gb|Mus musculus M71 odorant receptor mRNA, partial cds. [AY245537]
Apol7a	-8.61914	-8.19164		ref|Mus musculus apolipoprotein L 7a (Apol7a), transcript variant 1, mRNA [NM_029419]
Rag2	-8.60471	-8.60471		ref|Mus musculus recombination activating gene 2 (Rag2), mRNA [NM_009020]
Chgb	-8.57289	-8.47216		ref|Mus musculus chromogranin B (Chgb), mRNA [NM_007694]
Hba-a2	-8.54915	-8.50124		gb|Mouse alpha-globin mRNA. [M10466]
NAP024195-001	-8.53364	-10.6926		Unknown
Olfr1274	-8.53221	-6.95317		ref|Mus musculus olfactory receptor 1274 (Olfr1274), mRNA [NM_146263]
Acta1	-8.53171	-8.58126		ref|Mus musculus actin, alpha 1, skeletal muscle (Acta1), mRNA [NM_009606]
Bhlha15	-8.51741	-5.78984		ref|Mus musculus basic helix-loop-helix family, member a15 (Bhlha15), mRNA [NM_010800]
Cabp2	-8.468	-9.35308		ref|Mus musculus calcium binding protein 2 (Cabp2), transcript variant 1, mRNA [NM_013878]
Ptf1a	-8.45213	-8.45213		ref|Mus musculus pancreas specific transcription factor, 1a (Ptf1a), mRNA [NM_018809]
Fam46c	-8.45095	-8.59389		ref|Mus musculus family with sequence similarity 46, member C (Fam46c), mRNA [NM_001142952]
Try5	-8.43389	-8.71769		ref|Mus musculus trypsin 5 (Try5), mRNA [NM_001003405]
Klk1b11	-8.4096	-9.90872		ref|Mus musculus kallikrein 1-related peptidase b11 (Klk1b11), mRNA [NM_010640]
Ctrc	-8.39155	-9.52734		ref|Mus musculus chymotrypsin C (caldecrin) (Ctrc), mRNA [NM_001033875]
Olfr1413	-8.38032	-9.10565		ref|Mus musculus olfactory receptor 1413 (Olfr1413), mRNA [NM_147037]
1810053B23Rik	-8.33545	-8.04385		gb|Mus musculus 10 day old male pancreas cDNA, RIKEN full-length enriched library, clone:1810053B23 product:unclassifiable, full insert sequence. [AK007854]
Klk1b24	-8.28429	-6.04752		ref|Mus musculus kallikrein 1-related peptidase b24 (Klk1b24), mRNA [NM_010643]
A_51_P395309	-8.26336	-8.81068		Unknown
Klk12	-8.23244	-8.23244		ref|Mus musculus kallikrein related-peptidase 12 (Klk12), mRNA [NM_027097]
Sycn	-8.14895	-9.08838		ref|Mus musculus syncollin (Sycn), mRNA [NM_026716]
Cckar	-8.11646	-9.04846		ref|Mus musculus cholecystokinin A receptor (Cckar), mRNA [NM_009827]
Lum	-8.10839	-7.47324		ref|Mus musculus lumican (Lum), mRNA [NM_008524]
Sparcl1	-8.09112	-9.15227		ref|Mus musculus SPARC-like 1 (Sparcl1), mRNA [NM_010097]
Cox8b	-8.04048	-6.72829		ref|Mus musculus cytochrome c oxidase, subunit VIIIb (Cox8b), nuclear gene encoding mitochondrial protein, mRNA [NM_007751]
Olfr1428	-8.03197	-8.41186		ref|Mus musculus olfactory receptor 1428 (Olfr1428), mRNA [NM_146678]
Zg16	-8.02819	-8.35186		ref|Mus musculus zymogen granule protein 16 (Zg16), mRNA [NM_026918]
Brsk2	-8.02037	-7.95519		gb|Mus musculus 0 day neonate head cDNA, RIKEN full-length enriched library, clone:4833424K13 product:unclassifiable, full insert sequence. [AK014760]
TC1651696	-8.01775	-7.2175		tc|Q8K4T4_RAT (Q8K4T4) Filamin-interacting protein L-FILIP, partial (22%) [TC1651696]
Robo1	-8.00517	-8.00517		gb|Mus musculus adult male aorta and vein cDNA, RIKEN full-length enriched library, clone:A530006L21 product:roundabout homolog 1 (Drosophila), full insert sequence. [AK040651]
1810007D17Rik	-7.97438	-7.97438		gb|Mus musculus 10 day old male pancreas cDNA, RIKEN full-length enriched library, clone:1810007D17 product:unclassifiable, full insert sequence. [AK007359]
Ero1lb	-7.92555	-7.86801		ref|Mus musculus ERO1-like beta (S. cerevisiae) (Ero1lb), mRNA [NM_026184]
Klk1b8	-7.92045	-6.45022		ref|Mus musculus kallikrein 1-related peptidase b8 (Klk1b8), mRNA [NM_008457]
Deaf1	-7.91641	-8.44678		ref|Mus musculus deformed epidermal autoregulatory factor 1 (Drosophila) (Deaf1), transcript variant 1, mRNA [NM_016874]
Mylk2	-7.91114	-7.12326		ref|Mus musculus myosin, light polypeptide kinase 2, skeletal muscle (Mylk2), mRNA [NM_001081044]
Pgam2	-7.90699	-6.75587		ref|Mus musculus phosphoglycerate mutase 2 (Pgam2), mRNA [NM_018870]
Slc39a5	-7.90106	-7.56974		ref|Mus musculus solute carrier family 39 (metal ion transporter), member 5 (Slc39a5), transcript variant 1, mRNA [NM_028051]
Prss2	-7.88632	-8.07252		ref|Mus musculus protease, serine, 2 (Prss2), mRNA [NM_009430]
Vtn	-7.85019	-7.85019		ref|Mus musculus vitronectin (Vtn), mRNA [NM_011707]
Myoz1	-7.83706	-6.91135		ref|Mus musculus myozenin 1 (Myoz1), mRNA [NM_021508]
BG294923	-7.83435	-8.12026		gb|BG294923 602392238F1 NIH_MGC_94 Mus musculus cDNA clone IMAGE:4504089 5', mRNA sequence [BG294923]
NAP067549-1	-7.7858	-8.88108		Unknown
Olfr675	-7.7734	-6.86912		ref|Mus musculus olfactory receptor 675 (Olfr675), mRNA [NM_001011848]
Tmed11	-7.7535	-7.7535		ref|Mus musculus transmembrane emp24 protein transport domain containing (Tmed11), mRNA [NM_026109]
Slc25a22	-7.75245	-7.84789		ref|Mus musculus solute carrier family 25 (mitochondrial carrier, glutamate), member 22 (Slc25a22), nuclear gene encoding mitochondrial protein, mRNA [NM_026646]
Dcn	-7.74913	-7.52603		ref|Mus musculus decorin (Dcn), mRNA [NM_007833]
Klk1b21	-7.73365	-7.13908		ref|Mus musculus kallikrein 1-related peptidase b21 (Klk1b21), mRNA [NM_010642]
9530039L23Rik	-7.71189	-4.76401		gb|Mus musculus adult male urinary bladder cDNA, RIKEN full-length enriched library, clone:9530039L23 product:mitochondria located 1 homolog (human), full insert sequence. [AK020592]
Prom2	-7.70667	-7.70667		ref|Mus musculus prominin 2 (Prom2), transcript variant 2, mRNA [NM_178047]
Reg3a	-7.67486	-8.48631		ref|Mus musculus regenerating islet-derived 3 alpha (Reg3a), mRNA [NM_011259]
2610018G03Rik	-7.6308	-8.94101		ref|Mus musculus RIKEN cDNA 2610018G03 gene (2610018G03Rik), mRNA [NM_133729]
Wdfy4	-7.6204	-7.05495		ref|Mus musculus WD repeat and FYVE domain containing 4 (Wdfy4), mRNA [NM_001146022]
AK141415	-7.61709	-6.2958		gb|Mus musculus 12 days embryo spinal cord cDNA, RIKEN full-length enriched library, clone:C530009I05 product:calcium/calmodulin-dependent protein kinase ID, full insert sequence. [AK141415]
G6pc2	-7.52766	-7.52766		ref|Mus musculus glucose-6-phosphatase, catalytic, 2 (G6pc2), mRNA [NM_021331]
Irgc1	-7.52709	-8.96318		ref|Mus musculus immunity-related GTPase family, cinema 1 (Irgc1), mRNA [NM_199013]
Actn3	-7.52214	-7.6879		ref|Mus musculus actinin alpha 3 (Actn3), mRNA [NM_013456]
Gast	-7.52185	-6.3105		ref|Mus musculus gastrin (Gast), mRNA [NM_010257]
Vmn1r-ps4	-7.50296	-7.85224		ref|Mus musculus vomernasal 1 receptor Vmn1r-ps4 (Vmn1r-ps4), mRNA [NM_134232]
Cd93	-7.48222	-6.83206		ref|Mus musculus CD93 antigen (Cd93), mRNA [NM_010740]
Sel1l	-7.46595	-6.10404		gb|Mus musculus adult female placenta cDNA, RIKEN full-length enriched library, clone:1600026C08 product:Sel1 (suppressor of lin-12) 1 homolog (C. elegans), full insert sequence. [AK005544]
V00829	-7.43931	-7.23148		gb|MMKALL Mouse complete gene for a mouse kallikrein (serine protease) and fragment of a second kallikrein gene. Genes are mGK-1 (complete gene) and mGK-2 (fragment). Kallikreins are necessary for the processing of hormones, e.g., growth hormone. Gene is
Slurp1	-7.41793	-7.72717		ref|Mus musculus secreted Ly6/Plaur domain containing 1 (Slurp1), mRNA [NM_020519]
Cel	-7.41792	-7.76917		ref|Mus musculus carboxyl ester lipase (Cel), mRNA [NM_009885]
Hsbp1l1	-7.41004	-7.55981		ref|Mus musculus heat shock factor binding protein 1-like 1 (Hsbp1l1), mRNA [NM_001136181]
Derl3	-7.40321	-6.45572		ref|Mus musculus Der1-like domain family, member 3 (Derl3), mRNA [NM_024440]
Hsd17b13	-7.37089	-7.37089		ref|Mus musculus hydroxysteroid (17-beta) dehydrogenase 13 (Hsd17b13), transcript variant 2, mRNA [NM_198030]
Apoe	-7.36001	-3.7692		ref|Mus musculus apolipoprotein E (Apoe), mRNA [NM_009696]
Es22	-7.32867	-7.32867		ref|Mus musculus esterase 22 (Es22), mRNA [NM_133660]
Ttn	-7.31046	-5.89931		ref|Mus musculus titin (Ttn), transcript variant N2-B, mRNA [NM_028004]
Klk1b4	-7.28031	-7.1515		ref|Mus musculus kallikrein 1-related pepidase b4 (Klk1b4), mRNA [NM_010915]
Cbfa2t3	-7.27726	-7.10003		ref|Mus musculus core-binding factor, runt domain, alpha subunit 2, translocated to, 3 (human) (Cbfa2t3), transcript variant 1, mRNA [NM_009824]
A1cf	-7.27547	-7.27547		ref|Mus musculus APOBEC1 complementation factor (A1cf), mRNA [NM_001081074]
Slfn5	-7.26855	-7.38966		ref|Mus musculus schlafen 5 (Slfn5), mRNA [NM_183201]
Ccr3	-7.23209	-7.29494		ref|Mus musculus chemokine (C-C motif) receptor 3 (Ccr3), mRNA [NM_009914]
Ttyh1	-7.22591	-7.14553		ref|Mus musculus tweety homolog 1 (Drosophila) (Ttyh1), transcript variant 2, mRNA [NM_021324]
Itga11	-7.2207	-7.55174		ref|Mus musculus integrin alpha 11 (Itga11), mRNA [NM_176922]
Mesp1	-7.21538	-4.68641		ref|Mus musculus mesoderm posterior 1 (Mesp1), mRNA [NM_008588]
Ranbp3l	-7.2009	-7.48693		ref|Mus musculus RAN binding protein 3-like (Ranbp3l), mRNA [NM_198024]
Emcn	-7.18953	-7.66037		ref|Mus musculus endomucin (Emcn), transcript variant 2, mRNA [NM_016885]
Myl3	-7.18631	-8.20617		ref|Mus musculus myosin, light polypeptide 3 (Myl3), mRNA [NM_010859]
Olfr206	-7.17977	-7.17977		ref|Mus musculus olfactory receptor 206 (Olfr206), mRNA [NM_146991]
Abcc8	-7.15475	-5.76016		ref|Mus musculus ATP-binding cassette, sub-family C (CFTR/MRP), member 8 (Abcc8), mRNA [NM_011510]
Car3	-7.14718	-5.45295		ref|Mus musculus carbonic anhydrase 3 (Car3), mRNA [NM_007606]
Cysltr2	-7.13061	-6.92776		ref|Mus musculus cysteinyl leukotriene receptor 2 (Cysltr2), transcript variant 1, mRNA [NM_133720]
Klk1	-7.11437	-7.44766		ref|Mus musculus kallikrein 1 (Klk1), mRNA [NM_010639]
Myh2	-7.10993	-8.16226		ref|Mus musculus myosin, heavy polypeptide 2, skeletal muscle, adult (Myh2), mRNA [NM_001039545]
Neb	-7.10442	-6.08528		ref|Mus musculus nebulin (Neb), mRNA [NM_010889]
Lrmp	-7.1013	-6.78001		ref|Mus musculus lymphoid-restricted membrane protein (Lrmp), mRNA [NM_008511]
St6galnac2	-7.07355	-9.81883		ref|Mus musculus ST6 (alpha-N-acetyl-neuraminyl-2,3-beta-galactosyl-1,3)-N-acetylgalactosaminide alpha-2,6-sialyltransferase 2 (St6galnac2), mRNA [NM_009180]
ENSMUST00000108216	-7.03933	-7.03933		ens|zinc finger protein 207 isoform 1 [Source:RefSeq peptide;Acc:NP_001123641] [ENSMUST00000108216]
Gabra4	-7.0355	-5.7697		ref|Mus musculus gamma-aminobutyric acid (GABA) A receptor, subunit alpha 4 (Gabra4), mRNA [NM_010251]
C1qc	-7.03198	-5.29848		ref|Mus musculus complement component 1, q subcomponent, C chain (C1qc), mRNA [NM_007574]
Gfi1	-7.03051	-7.75536		ref|Mus musculus growth factor independent 1 (Gfi1), mRNA [NM_010278]
Entpd1	-6.99867	-6.60304		ref|Mus musculus ectonucleoside triphosphate diphosphohydrolase 1 (Entpd1), mRNA [NM_009848]
Pbld	-6.9919	-7.44547		ref|Mus musculus phenazine biosynthesis-like protein domain containing (Pbld), mRNA [NM_026701]
Ckm	-6.98384	-6.75522		ref|Mus musculus creatine kinase, muscle (Ckm), mRNA [NM_007710]
Syn2	-6.95448	-6.95448		ref|Mus musculus synapsin II (Syn2), transcript variant IIb, mRNA [NM_013681]
Gal	-6.941	-6.51022		ref|Mus musculus galanin (Gal), mRNA [NM_010253]
Tmc1	-6.93123	-5.50968		gb|Mus musculus transmembrane channel-like protein 1 (Tmc1) mRNA, complete cds. [AF417579]
Esm1	-6.92786	-7.56052		ref|Mus musculus endothelial cell-specific molecule 1 (Esm1), mRNA [NM_023612]
Krt16	-6.92587	-7.23558		ref|Mus musculus keratin 16 (Krt16), mRNA [NM_008470]
Grpr	-6.91407	-6.91407		ref|Mus musculus gastrin releasing peptide receptor (Grpr), mRNA [NM_008177]
Gamt	-6.90561	-6.86896		ref|Mus musculus guanidinoacetate methyltransferase (Gamt), mRNA [NM_010255]
Ereg	-6.904	-7.77014		gb|Mus musculus adult male stomach cDNA, RIKEN full-length enriched library, clone:2210040K03 product:epiregulin, full insert sequence. [AK019057]
Srgn	-6.88085	-7.0502		ref|Mus musculus serglycin (Srgn), mRNA [NM_011157]
Il1rl1	-6.88048	-6.42601		ref|Mus musculus interleukin 1 receptor-like 1 (Il1rl1), transcript variant 2, mRNA [NM_010743]
Olfr531	-6.87791	-6.57699		ref|Mus musculus olfactory receptor 531 (Olfr531), mRNA [NM_146953]
Slamf6	-6.87099	-7.51898		ref|Mus musculus SLAM family member 6 (Slamf6), mRNA [NM_030710]
Ghr	-6.86295	-5.10811		gb|Mus musculus 0 day neonate eyeball cDNA, RIKEN full-length enriched library, clone:E130111P21 product:growth hormone receptor, full insert sequence. [AK053579]
Cpa2	-6.85372	-7.79479		ref|Mus musculus carboxypeptidase A2, pancreatic (Cpa2), mRNA [NM_001024698]
Tdh	-6.8473	-6.0298		ref|Mus musculus L-threonine dehydrogenase (Tdh), mRNA [NM_021480]
AK157575	-6.84359	-5.39454		gb|Mus musculus activated spleen cDNA, RIKEN full-length enriched library, clone:F830224H04 product:unclassifiable, full insert sequence. [AK157575]
Unc45b	-6.84305	-2.6694		ref|Mus musculus unc-45 homolog B (C. elegans) (Unc45b), mRNA [NM_178680]
Dapk3	-6.84072	-7.11715		ref|Mus musculus death-associated protein kinase 3 (Dapk3), mRNA [NM_007828]
2810055G20Rik	-6.83946	-6.83946		ref|Mus musculus RIKEN cDNA 2810055G20 gene (2810055G20Rik), non-coding RNA [NR_015543]
ENSMUST00000103347	-6.83925	-6.42247		ens|Immunoglobulin Kappa light chain V gene segment [Source:IMGT/GENE-DB;Acc:IGKV4-71] [ENSMUST00000103347]
Sst	-6.81808	-5.30716		ref|Mus musculus somatostatin (Sst), mRNA [NM_009215]
1700029F12Rik	-6.79695	-6.39799		ref|Mus musculus RIKEN cDNA 1700029F12 gene (1700029F12Rik), transcript variant 2, mRNA [NM_025585]
Lilrb3	-6.77703	-5.83474		ref|Mus musculus leukocyte immunoglobulin-like receptor, subfamily B (with TM and ITIM domains), member 3 (Lilrb3), mRNA [NM_011095]
Scarf2	-6.76539	-6.89749		ref|Mus musculus scavenger receptor class F, member 2 (Scarf2), mRNA [NM_153790]
Ddc	-6.76122	-6.56642		ref|Mus musculus dopa decarboxylase (Ddc), mRNA [NM_016672]
Ang3	-6.75852	-5.20229		ref|Mus musculus angiogenin, ribonuclease A family, member 3 (Ang3), mRNA [NM_001123394]
Ccl19	-6.75686	-5.65221		ref|Mus musculus chemokine (C-C motif) ligand 19 (Ccl19), mRNA [NM_011888]
Ctrb1	-6.72545	-6.79229		ref|Mus musculus chymotrypsinogen B1 (Ctrb1), mRNA [NM_025583]
AK082423	-6.72016	-7.31969		gb|Mus musculus 0 day neonate cerebellum cDNA, RIKEN full-length enriched library, clone:C230049E24 product:unclassifiable, full insert sequence. [AK082423]
Tcap	-6.70622	-6.64401		ref|Mus musculus titin-cap (Tcap), mRNA [NM_011540]
Olfr303	-6.68841	-6.68841		ref|Mus musculus olfactory receptor 303 (Olfr303), mRNA [NM_146619]
Atp2c2	-6.68825	-5.38906		ref|Mus musculus ATPase, Ca++ transporting, type 2C, member 2 (Atp2c2), mRNA [NM_026922]
Olfr740	-6.68035	-6.00948		ref|Mus musculus olfactory receptor 740 (Olfr740), mRNA [NM_146667]
Tgfbi	-6.67962	-6.53357		ref|Mus musculus transforming growth factor, beta induced (Tgfbi), mRNA [NM_009369]
Mmrn2	-6.65956	-7.64572		ref|Mus musculus multimerin 2 (Mmrn2), mRNA [NM_153127]
4933405L10Rik	-6.65925	-6.7387		ref|Mus musculus RIKEN cDNA 4933405L10 gene (4933405L10Rik), mRNA [NM_027655]
Klk1b16	-6.65768	-6.65768		ref|Mus musculus kallikrein 1-related peptidase b16 (Klk1b16), mRNA [NM_008454]
Bmp7	-6.65424	-6.25789		ref|Mus musculus bone morphogenetic protein 7 (Bmp7), mRNA [NM_007557]
Lpl	-6.64492	-6.27004		ref|Mus musculus lipoprotein lipase (Lpl), mRNA [NM_008509]
Tmed6	-6.62649	-5.85062		ref|Mus musculus transmembrane emp24 protein transport domain containing 6 (Tmed6), mRNA [NM_025458]
Kirrel3	-6.61655	-6.34303		ref|Mus musculus kin of IRRE like 3 (Drosophila) (Kirrel3), mRNA [NM_026324]
2310057N15Rik	-6.60227	-6.91496		ref|Mus musculus RIKEN cDNA 2310057N15 gene (2310057N15Rik), mRNA [NM_027170]
Gnmt	-6.56891	-6.46081		ref|Mus musculus glycine N-methyltransferase (Gnmt), mRNA [NM_010321]
Robo4	-6.5671	-8.2189		ref|Mus musculus roundabout homolog 4 (Drosophila) (Robo4), mRNA [NM_028783]
1700102J08Rik	-6.55481	-6.06307		gb|Mus musculus adult male epididymis cDNA, RIKEN full-length enriched library, clone:9230113C19 product:unclassifiable, full insert sequence. [AK020344]
Pcdh12	-6.54777	-7.69409		ref|Mus musculus protocadherin 12 (Pcdh12), mRNA [NM_017378]
1810008B01Rik	-6.5392	-7.69882		gb|Mus musculus 10 day old male pancreas cDNA, RIKEN full-length enriched library, clone:1810008B01 product:unclassifiable, full insert sequence. [AK007368]
Olfr642	-6.53612	-6.53612		ref|Mus musculus olfactory receptor 642 (Olfr642), mRNA [NM_146329]
Arap3	-6.50938	-6.35832		ref|Mus musculus ArfGAP with RhoGAP domain, ankyrin repeat and PH domain 3 (Arap3), mRNA [NM_139206]
Ptprc	-6.50849	-4.90243		ref|Mus musculus protein tyrosine phosphatase, receptor type, C (Ptprc), transcript variant 2, mRNA [NM_011210]
AK039206	-6.49172	-7.12485		gb|Mus musculus adult male hypothalamus cDNA, RIKEN full-length enriched library, clone:A230107M06 product:unclassifiable, full insert sequence. [AK039206]
Cpa1	-6.49085	-7.50357		ref|Mus musculus carboxypeptidase A1 (Cpa1), mRNA [NM_025350]
AV141866	-6.47018	-6.86266		gb|AV141866 AV141866 Mus musculus C57BL/6J 10-11 day embryo Mus musculus cDNA clone 2810418I19, mRNA sequence [AV141866]
Anpep	-6.46588	-5.92774		ref|Mus musculus alanyl (membrane) aminopeptidase (Anpep), mRNA [NM_008486]
Nat14	-6.45932	-6.73512		ref|Mus musculus N-acetyltransferase 14 (Nat14), mRNA [NM_201355]
Slc4a9	-6.45702	-5.93278		ref|Mus musculus solute carrier family 4, sodium bicarbonate cotransporter, member 9 (Slc4a9), mRNA [NM_172830]
Kcnj8	-6.45334	-6.45334		ref|Mus musculus potassium inwardly-rectifying channel, subfamily J, member 8 (Kcnj8), mRNA [NM_008428]
Cela2a	-6.4532	-6.4532		ref|Mus musculus chymotrypsin-like elastase family, member 2A (Cela2a), mRNA [NM_007919]
Arhgdig	-6.43362	-6.86297		ref|Mus musculus Rho GDP dissociation inhibitor (GDI) gamma (Arhgdig), mRNA [NM_008113]
A_52_P996776	-6.41966	-4.70026		Unknown
Tmem144	-6.4187	-7.27371		ref|Mus musculus transmembrane protein 144 (Tmem144), mRNA [NM_027495]
C1rl	-6.41592	-6.54101		ref|Mus musculus complement component 1, r subcomponent-like (C1rl), mRNA [NM_181344]
Erp27	-6.41591	-6.41591		ref|Mus musculus endoplasmic reticulum protein 27 (Erp27), mRNA [NM_026983]
Myom2	-6.4026	-6.02769		ref|Mus musculus myomesin 2 (Myom2), mRNA [NM_008664]
Pde4dip	-6.39765	-6.11097		ref|Mus musculus phosphodiesterase 4D interacting protein (myomegalin) (Pde4dip), transcript variant 1, mRNA [NM_001039376]
Homer2	-6.39751	-7.90702		ref|Mus musculus homer homolog 2 (Drosophila) (Homer2), transcript variant 1, mRNA [NM_011983]
Smoc2	-6.39293	-5.88056		ref|Mus musculus SPARC related modular calcium binding 2 (Smoc2), mRNA [NM_022315]
Pyy	-6.39098	-6.52675		ref|Mus musculus peptide YY (Pyy), mRNA [NM_145435]
Reg1	-6.36806	-6.80539		ref|Mus musculus regenerating islet-derived 1 (Reg1), mRNA [NM_009042]
Emr1	-6.35858	-6.08759		ref|Mus musculus EGF-like module containing, mucin-like, hormone receptor-like sequence 1 (Emr1), mRNA [NM_010130]
Phf19	-6.35579	-8.10271		ref|Mus musculus PHD finger protein 19 (Phf19), mRNA [NM_028716]
Gpr27	-6.35534	-5.69184		ref|Mus musculus G protein-coupled receptor 27 (Gpr27), mRNA [NM_008158]
Ostb	-6.34767	-5.78326		ref|Mus musculus organic solute transporter beta (Ostb), mRNA [NM_178933]
AK052002	-6.32614	-6.48541		gb|Mus musculus 12 days embryo eyeball cDNA, RIKEN full-length enriched library, clone:D230033K24 product:hypothetical protein, full insert sequence. [AK052002]
4932418E24Rik	-6.32285	-7.10903		ref|Mus musculus RIKEN cDNA 4932418E24 gene (4932418E24Rik), mRNA [NM_177841]
Cth	-6.31982	-6.7195		ref|Mus musculus cystathionase (cystathionine gamma-lyase) (Cth), mRNA [NM_145953]
Ckmt2	-6.31124	-6.31124		ref|Mus musculus creatine kinase, mitochondrial 2 (Ckmt2), nuclear gene encoding mitochondrial protein, mRNA [NM_198415]
Plcl2	-6.28371	-6.10166		ref|Mus musculus phospholipase C-like 2 (Plcl2), mRNA [NM_013880]
P2rx1	-6.27933	-6.27933		ref|Mus musculus purinergic receptor P2X, ligand-gated ion channel, 1 (P2rx1), mRNA [NM_008771]
AK038197	-6.2704	-6.90291		gb|Mus musculus 16 days neonate thymus cDNA, RIKEN full-length enriched library, clone:A130086A20 product:T-cell receptor delta chain precursor V region (2B4.Exp) (fragment) homolog [Mus musculus], full insert sequence. [AK038197]
AK139506	-6.26739	-6.77738		gb|Mus musculus 2 cells egg cDNA, RIKEN full-length enriched library, clone:B020002A20 product:hypothetical protein, full insert sequence. [AK139506]
Dgkg	-6.26694	-4.31755		ref|Mus musculus diacylglycerol kinase, gamma (Dgkg), mRNA [NM_138650]
Cyp7b1	-6.26663	-6.26663		ref|Mus musculus cytochrome P450, family 7, subfamily b, polypeptide 1 (Cyp7b1), mRNA [NM_007825]
Nnt	-6.26609	-4.36015		gb|Mus musculus 0 day neonate lung cDNA, RIKEN full-length enriched library, clone:E030024J16 product:nicotinamide nucleotide transhydrogenase, full insert sequence. [AK087064]
BB345768	-6.25774	-6.25774		gb|BB345768 RIKEN full-length enriched, 10 days neonate cerebellum Mus musculus cDNA clone B930058H16 3'. [BB345768]
2310015B20Rik	-6.25307	-5.98291		ref|PREDICTED: Mus musculus RIKEN cDNA 2310015B20 gene (2310015B20Rik), mRNA [XM_483917]
AF251705	-6.24523	-4.98035		ref|Mus musculus cDNA sequence AF251705 (AF251705), mRNA [NM_134158]
Nat8	-6.24498	-5.67595		ref|Mus musculus N-acetyltransferase 8 (GCN5-related, putative) (Nat8), mRNA [NM_023455]
Lifr	-6.24387	-6.71727		ref|Mus musculus leukemia inhibitory factor receptor (Lifr), transcript variant 1, mRNA [NM_013584]
Synpo2	-6.2403	-5.70301		gb|Mus musculus 18-day embryo whole body cDNA, RIKEN full-length enriched library, clone:1110069I04 product:hypothetical protein, full insert sequence. [AK004418]
Cacna1s	-6.22742	-6.21		ref|Mus musculus calcium channel, voltage-dependent, L type, alpha 1S subunit (Cacna1s), transcript variant 2, mRNA [NM_001081023]
Cass4	-6.22383	-5.32723		ens|Cas scaffolding protein family member 4 [Source:UniProtKB/Swiss-Prot;Acc:Q08EC4] [ENSMUST00000109136]
Bmp3	-6.21846	-5.56814		ref|Mus musculus bone morphogenetic protein 3 (Bmp3), mRNA [NM_173404]
P2ry14	-6.19747	-5.18542		ref|Mus musculus purinergic receptor P2Y, G-protein coupled, 14 (P2ry14), transcript variant 1, mRNA [NM_133200]
Bex2	-6.17034	-5.29528		ref|Mus musculus brain expressed X-linked 2 (Bex2), mRNA [NM_009749]
Apbb1ip	-6.16139	-6.61259		ref|Mus musculus amyloid beta (A4) precursor protein-binding, family B, member 1 interacting protein (Apbb1ip), mRNA [NM_019456]
Eln	-6.15457	-6.53682		ref|Mus musculus elastin (Eln), mRNA [NM_007925]
Usp13	-6.14269	-7.65685		ref|Mus musculus ubiquitin specific peptidase 13 (isopeptidase T-3) (Usp13), mRNA [NM_001013024]
Chst2	-6.13442	-6.13442		ref|Mus musculus carbohydrate sulfotransferase 2 (Chst2), mRNA [NM_018763]
Rprm	-6.13379	-5.40432		ref|Mus musculus reprimo, TP53 dependent G2 arrest mediator candidate (Rprm), mRNA [NM_023396]
Cd36	-6.13362	-3.99689		ref|Mus musculus CD36 antigen (Cd36), transcript variant 2, mRNA [NM_007643]
Dusp9	-6.13187	-7.09179		ref|Mus musculus dual specificity phosphatase 9 (Dusp9), mRNA [NM_029352]
Dsg1b	-6.13174	-5.62664		ref|Mus musculus desmoglein 1 beta (Dsg1b), mRNA [NM_181682]
Lox	-6.11901	-5.06956		gb|Mus musculus 13 days embryo stomach cDNA, RIKEN full-length enriched library, clone:D530004C15 product:lysyl oxidase, full insert sequence. [AK164634]
Svep1	-6.11668	-5.51009		ref|Mus musculus sushi, von Willebrand factor type A, EGF and pentraxin domain containing 1 (Svep1), mRNA [NM_022814]
Tacr1	-6.11034	-4.37025		ref|Mus musculus tachykinin receptor 1 (Tacr1), mRNA [NM_009313]
NAP028604-1	-6.09076	-5.25148		Unknown
1810009J06Rik	-6.08354	-6.59876		ref|Mus musculus RIKEN cDNA 1810009J06 gene (1810009J06Rik), mRNA [NM_023707]
Ogn	-6.0745	-5.76986		ref|Mus musculus osteoglycin (Ogn), mRNA [NM_008760]
ENSMUST00000103401	-6.06862	-5.32884		ens|Immunoglobulin Kappa light chain V gene segment [Source:IMGT/GENE-DB;Acc:IGKV3-4] [ENSMUST00000103401]
Hspb7	-6.03953	-7.14219		ref|Mus musculus heat shock protein family, member 7 (cardiovascular) (Hspb7), mRNA [NM_013868]
Ctss	-6.03582	-5.81253		ref|Mus musculus cathepsin S (Ctss), mRNA [NM_021281]
Aqp12	-6.03508	-6.52553		ref|Mus musculus aquaporin 12 (Aqp12), transcript variant 1, mRNA [NM_177587]
Arhgap24	-6.03145	-5.21855		ref|Mus musculus Rho GTPase activating protein 24 (Arhgap24), transcript variant 2, mRNA [NM_146161]
Pdgfra	-6.01591	-4.69364		ref|Mus musculus platelet derived growth factor receptor, alpha polypeptide (Pdgfra), transcript variant 1, mRNA [NM_011058]
Ang4	-6.01265	-5.84957		gb|Mus musculus angiogenin, ribonuclease A family, member 4, mRNA (cDNA clone MGC:164075 IMAGE:40130721), complete cds. [BC132444]
Wnt2b	-6.01243	-5.71576		ref|Mus musculus wingless related MMTV integration site 2b (Wnt2b), mRNA [NM_009520]
Hrc	-6.00588	-6.07281		ref|Mus musculus histidine rich calcium binding protein (Hrc), mRNA [NM_010473]
NAP029716-1	-6.00414	-8.05276		Unknown
Aldh1l2	-5.99192	-4.85305		ref|Mus musculus aldehyde dehydrogenase 1 family, member L2 (Aldh1l2), mRNA [NM_153543]
Cox6a2	-5.9817	-5.80693		ref|Mus musculus cytochrome c oxidase, subunit VI a, polypeptide 2 (Cox6a2), nuclear gene encoding mitochondrial protein, mRNA [NM_009943]
Calb2	-5.97617	-5.97617		ref|Mus musculus calbindin 2 (Calb2), mRNA [NM_007586]
NAP032866-1	-5.96576	-6.571		tc|Q6A0C5_MOUSE (Q6A0C5) MKIAA0126 protein (Fragment), partial (12%) [TC1629576]
9930013L23Rik	-5.95746	-5.43374		gb|Mus musculus adult female vagina cDNA, RIKEN full-length enriched library, clone:9930013L23 product:HYPOTHETICAL 110.4 KDA PROTEIN homolog [Homo sapiens], full insert sequence. [AK036809]
Kdr	-5.94836	-4.84089		ref|Mus musculus kinase insert domain protein receptor (Kdr), mRNA [NM_010612]
En2	-5.93672	-5.24893		ref|Mus musculus engrailed 2 (En2), mRNA [NM_010134]
Gpr162	-5.93073	-5.70903		ref|Mus musculus G protein-coupled receptor 162 (Gpr162), mRNA [NM_013533]
Pla2g1b	-5.92318	-5.55248		ref|Mus musculus phospholipase A2, group IB, pancreas (Pla2g1b), mRNA [NM_011107]
Gm11428	-5.92074	-5.33565		ref|Mus musculus predicted gene 11428 (Gm11428), mRNA [NM_001081957]
Myo18b	-5.91327	-5.78196		ref|Mus musculus myosin XVIIIb (Myo18b), mRNA [NM_028901]
Rcan2	-5.90739	-5.14448		ref|Mus musculus regulator of calcineurin 2 (Rcan2), transcript variant 1, mRNA [NM_207649]
Ncf2	-5.90328	-5.82352		ref|Mus musculus neutrophil cytosolic factor 2 (Ncf2), mRNA [NM_010877]
Ang	-5.90031	-5.42606		ref|Mus musculus angiogenin, ribonuclease, RNase A family, 5 (Ang), transcript variant 1, mRNA [NM_007447]
Lyz2	-5.90025	-6.06938		ens|Lysozyme C-2 Precursor (EC 3.2.1.17)(Lysozyme C type M)(1,4-beta-N-acetylmuramidase C) [Source:UniProtKB/Swiss-Prot;Acc:P08905] [ENSMUST00000092163]
Dvl3	-5.88017	-6.75608		ref|Mus musculus dishevelled 3, dsh homolog (Drosophila) (Dvl3), mRNA [NM_007889]
Spag5	-5.87639	-6.47576		ref|Mus musculus sperm associated antigen 5 (Spag5), mRNA [NM_017407]
F13a1	-5.87617	-4.12049		ref|Mus musculus coagulation factor XIII, A1 subunit (F13a1), transcript variant 1, mRNA [NM_028784]
Gucy1b2	-5.87481	-5.30248		ref|Mus musculus guanylate cyclase 1, soluble, beta 2 (Gucy1b2), mRNA [NM_172810]
Rrbp1	-5.87304	-6.09098		ref|Mus musculus ribosome binding protein 1 (Rrbp1), transcript variant 2, mRNA [NM_133626]
2410137M14Rik	-5.86758	-5.09491		ref|Mus musculus RIKEN cDNA 2410137M14 gene (2410137M14Rik), mRNA [NM_029747]
Tpm1	-5.8488	-6.2324		ref|Mus musculus tropomyosin 1, alpha (Tpm1), transcript variant 1, mRNA [NM_001164248]
Sult5a1	-5.84601	-6.69393		ref|Mus musculus sulfotransferase family 5A, member 1 (Sult5a1), mRNA [NM_020564]
Gjb2	-5.83578	-6.5347		ref|Mus musculus gap junction protein, beta 2 (Gjb2), mRNA [NM_008125]
Fxyd1	-5.82463	-5.18985		ref|Mus musculus FXYD domain-containing ion transport regulator 1 (Fxyd1), transcript variant 1, mRNA [NM_019503]
Smpx	-5.82191	-4.60617		ref|Mus musculus small muscle protein, X-linked (Smpx), mRNA [NM_025357]
Lrrn1	-5.82156	-6.69965		ref|Mus musculus leucine rich repeat protein 1, neuronal (Lrrn1), mRNA [NM_008516]
Pcsk1	-5.81802	-6.12372		ref|Mus musculus proprotein convertase subtilisin/kexin type 1 (Pcsk1), mRNA [NM_013628]
Lyz1	-5.81372	-5.71101		ref|Mus musculus lysozyme 1 (Lyz1), mRNA [NM_013590]
1700029M20Rik	-5.81147	-5.51968		ref|Mus musculus RIKEN cDNA 1700029M20 gene (1700029M20Rik), transcript variant 1, non-coding RNA [NR_015613]
NAP106007-1	-5.80987	-6.42225		tc|Q6DFW6_MOUSE (Q6DFW6) Zfp31 protein, partial (7%) [TC1726874]
2900027M19Rik	-5.80976	-5.43423		gb|Mus musculus adult male hippocampus cDNA, RIKEN full-length enriched library, clone:2900027M19 product:unclassifiable, full insert sequence. [AK013604]
Exosc6	-5.80872	-5.80872		gb|Mus musculus 9 days embryo whole body cDNA, RIKEN full-length enriched library, clone:D030038M14 product:hypothetical Arginine-rich region containing protein, full insert sequence. [AK083517]
Angptl1	-5.80702	-5.80702		ref|Mus musculus angiopoietin-like 1 (Angptl1), mRNA [NM_028333]
Ctrl	-5.80067	-6.6301		ref|Mus musculus chymotrypsin-like (Ctrl), mRNA [NM_023182]
Slc6a17	-5.79472	-5.12281		ref|Mus musculus solute carrier family 6 (neurotransmitter transporter), member 17 (Slc6a17), mRNA [NM_172271]
Ces3	-5.79077	-3.96215		ref|Mus musculus carboxylesterase 3 (Ces3), mRNA [NM_053200]
Bdh2	-5.78793	-5.4585		ref|Mus musculus 3-hydroxybutyrate dehydrogenase, type 2 (Bdh2), mRNA [NM_027208]
Bcor	-5.77899	-6.40298		ref|Mus musculus BCL6 interacting corepressor (Bcor), transcript variant a, mRNA [NM_029510]
Clip3	-5.76708	-5.35556		ref|Mus musculus CAP-GLY domain containing linker protein 3 (Clip3), mRNA [NM_001081114]
Fam83f	-5.75452	-5.82188		ref|Mus musculus family with sequence similarity 83, member F (Fam83f), mRNA [NM_145986]
1810008I18Rik	-5.75302	-7.17733		gb|Mus musculus adult male liver tumor cDNA, RIKEN full-length enriched library, clone:C730046D02 product:unclassifiable, full insert sequence. [AK050412]
Azgp1	-5.73723	-7.3782		ref|Mus musculus alpha-2-glycoprotein 1, zinc (Azgp1), mRNA [NM_013478]
Klk1b27	-5.73565	-3.55171		ref|Mus musculus kallikrein 1-related peptidase b27 (Klk1b27), mRNA [NM_020268]
Vipr2	-5.73421	-7.07242		ref|Mus musculus vasoactive intestinal peptide receptor 2 (Vipr2), mRNA [NM_009511]
Rab26	-5.73421	-5.96518		ref|Mus musculus RAB26, member RAS oncogene family (Rab26), mRNA [NM_177375]
1190002H23Rik	-5.71673	-5.84684		ref|Mus musculus RIKEN cDNA 1190002H23 gene (1190002H23Rik), mRNA [NM_025427]
Tmem174	-5.71134	-5.94351		ref|Mus musculus transmembrane protein 174 (Tmem174), mRNA [NM_026685]
Igl-V1	-5.71079	-5.42447		gb|Mus musculus adult male small intestine cDNA, RIKEN full-length enriched library, clone:2010004G10 product:immunoglobulin lambda chain, variable 1, full insert sequence. [AK008094]
Ddx56	-5.70843	-7.22813		ref|Mus musculus DEAD (Asp-Glu-Ala-Asp) box polypeptide 56 (Ddx56), mRNA [NM_026538]
D630045M09Rik	-5.69543	-5.54179		gb|Mus musculus ES cells cDNA, RIKEN full-length enriched library, clone:2410071D21 product:similar to LRRGT00034 [Rattus norvegicus], full insert sequence. [AK131952]
Gcat	-5.69448	-6.19933		ref|Mus musculus glycine C-acetyltransferase (2-amino-3-ketobutyrate-coenzyme A ligase) (Gcat), nuclear gene encoding mitochondrial protein, transcript variant 1, mRNA [NM_013847]
Olfr1337	-5.69135	-5.70059		ref|Mus musculus olfactory receptor 1337 (Olfr1337), mRNA [NM_146309]
Clec10a	-5.68495	-6.433		ref|Mus musculus C-type lectin domain family 10, member A (Clec10a), mRNA [NM_010796]
Dpt	-5.67765	-5.3032		ref|Mus musculus dermatopontin (Dpt), mRNA [NM_019759]
Calcrl	-5.67483	-5.83556		ref|Mus musculus calcitonin receptor-like (Calcrl), mRNA [NM_018782]
ENSMUST00000107419	-5.67076	-7.47288		ens|Keratin, type I cuticular Ha2 (Hair keratin, type I Ha2)(Keratin-32)(K32) [Source:UniProtKB/Swiss-Prot;Acc:Q62168] [ENSMUST00000107419]
Tnfsf15	-5.67019	-5.67019		ref|Mus musculus tumor necrosis factor (ligand) superfamily, member 15 (Tnfsf15), mRNA [NM_177371]
Hepacam2	-5.66588	-5.98096		ref|Mus musculus HEPACAM family member 2 (Hepacam2), mRNA [NM_178899]
Col7a1	-5.6654	-5.76114		ref|Mus musculus collagen, type VII, alpha 1 (Col7a1), mRNA [NM_007738]
2210409E12Rik	-5.65832	-6.34663		gb|Mus musculus adult male stomach cDNA, RIKEN full-length enriched library, clone:2210409E12 product:similar to RNA POLYMERASE II TRANSCRIPTION FACTOR SIII P18 SUBUNIT (0610040H15RIK PROTEIN) [Mus musculus], full insert sequence. [AK008869]
Olfr1342	-5.65791	-5.06838		ref|Mus musculus olfactory receptor 1342 (Olfr1342), mRNA [NM_146713]
1810018F18Rik	-5.65201	-5.65201		gb|Mus musculus 10 day old male pancreas cDNA, RIKEN full-length enriched library, clone:1810031L05 product:unclassifiable, full insert sequence. [AK007668]
Zfp329	-5.65	-5.97408		ref|Mus musculus zinc finger protein 329 (Zfp329), mRNA [NM_026046]
Sparc	-5.64933	-5.12771		ref|Mus musculus secreted acidic cysteine rich glycoprotein (Sparc), mRNA [NM_009242]
Col9a3	-5.64731	-5.02604		ref|Mus musculus collagen, type IX, alpha 3 (Col9a3), mRNA [NM_009936]
Adam19	-5.63893	-4.70365		ref|Mus musculus a disintegrin and metallopeptidase domain 19 (meltrin beta) (Adam19), mRNA [NM_009616]
Nphs1	-5.63557	-5.63557		ref|Mus musculus nephrosis 1 homolog, nephrin (human) (Nphs1), mRNA [NM_019459]
XM_001474025	-5.61474	-6.59147		ref|PREDICTED: Mus musculus immunoglobulin heavy chain (J558 family) (Igh-VJ558), mRNA [XM_001474025]
Scgb1a1	-5.60258	-4.96462		ref|Mus musculus secretoglobin, family 1A, member 1 (uteroglobin) (Scgb1a1), mRNA [NM_011681]
ENSMUST00000084307	-5.60189	-4.7758		ens|Prefoldin subunit 6-like protein [Source:UniProtKB/Swiss-Prot;Acc:Q8BVF4] [ENSMUST00000084307]
Tnni2	-5.6005	-4.75943		ref|Mus musculus troponin I, skeletal, fast 2 (Tnni2), mRNA [NM_009405]
Ramp2	-5.58754	-6.06712		ref|Mus musculus receptor (calcitonin) activity modifying protein 2 (Ramp2), mRNA [NM_019444]
Timd4	-5.57646	-5.57646		ref|Mus musculus T-cell immunoglobulin and mucin domain containing 4 (Timd4), mRNA [NM_178759]
Cml1	-5.57393	-5.00811		ref|Mus musculus camello-like 1 (Cml1), mRNA [NM_023160]
Muc5ac	-5.57362	-4.26533		ref|Mus musculus mucin 5, subtypes A and C, tracheobronchial/gastric (Muc5ac), mRNA [NM_010844]
Vim	-5.56961	-5.58419		ref|Mus musculus vimentin (Vim), mRNA [NM_011701]
Cort	-5.56726	-5.42053		ref|Mus musculus cortistatin (Cort), mRNA [NM_007745]
Gtpbp1	-5.56417	-5.72284		ref|Mus musculus GTP binding protein 1 (Gtpbp1), mRNA [NM_013818]
Olfm3	-5.56404	-5.72073		ref|Mus musculus olfactomedin 3 (Olfm3), transcript variant B, mRNA [NM_153157]
Slc1a3	-5.56161	-5.56764		ref|Mus musculus solute carrier family 1 (glial high affinity glutamate transporter), member 3 (Slc1a3), mRNA [NM_148938]
Lbh	-5.55633	-4.4458		ref|Mus musculus limb-bud and heart (Lbh), mRNA [NM_029999]
Kcnk6	-5.55162	-6.18758		ref|Mus musculus potassium inwardly-rectifying channel, subfamily K, member 6 (Kcnk6), mRNA [NM_001033525]
Nupr1	-5.54825	-5.37693		ref|Mus musculus nuclear protein 1 (Nupr1), mRNA [NM_019738]
Ntsr1	-5.54466	-5.44189		ref|Mus musculus neurotensin receptor 1 (Ntsr1), mRNA [NM_018766]
Hoxa6	-5.51513	-3.78765		ref|Mus musculus homeobox A6 (Hoxa6), mRNA [NM_010454]
Cdh15	-5.51029	-4.41716		ref|Mus musculus cadherin 15 (Cdh15), mRNA [NM_007662]
Ggt1	-5.50327	-5.78619		ref|Mus musculus gamma-glutamyltransferase 1 (Ggt1), mRNA [NM_008116]
Alas2	-5.49236	-5.90057		ref|Mus musculus aminolevulinic acid synthase 2, erythroid (Alas2), nuclear gene encoding mitochondrial protein, transcript variant 1, mRNA [NM_009653]
Tmco4	-5.48953	-6.21505		ref|Mus musculus transmembrane and coiled-coil domains 4 (Tmco4), mRNA [NM_029857]
Hs3st3b1	-5.4894	-4.98774		ref|Mus musculus heparan sulfate (glucosamine) 3-O-sulfotransferase 3B1 (Hs3st3b1), mRNA [NM_018805]
NAP033949-1	-5.4886	-5.4886		tc|Q542K0_MOUSE (Q542K0) 2 days neonate thymus thymic cells cDNA, RIKEN full-length enriched library, clone:E430008F22 product:5'-AMP-activated protein kinase beta subunit, partial (82%) [TC1626500]
Gab2	-5.47922	-5.47922		ref|Mus musculus growth factor receptor bound protein 2-associated protein 2 (Gab2), transcript variant 1, mRNA [NM_010248]
Htra3	-5.46868	-4.5552		ref|Mus musculus HtrA serine peptidase 3 (Htra3), transcript variant 1, mRNA [NM_030127]
Rxrg	-5.46678	-4.5991		ref|Mus musculus retinoid X receptor gamma (Rxrg), transcript variant 1, mRNA [NM_009107]
Spdef	-5.46127	-4.23616		ref|Mus musculus SAM pointed domain containing ets transcription factor (Spdef), mRNA [NM_013891]
Slc5a10	-5.45799	-5.84785		ref|Mus musculus solute carrier family 5 (sodium/glucose cotransporter), member 10 (Slc5a10), mRNA [NM_001033227]
Fscn3	-5.45136	-5.66942		ref|Mus musculus fascin homolog 3, actin-bundling protein, testicular (Strongylocentrotus purpuratus) (Fscn3), mRNA [NM_019569]
Des	-5.44377	-5.58365		ref|Mus musculus desmin (Des), mRNA [NM_010043]
AK030611	-5.44157	-5.59326		gb|Mus musculus adult male pituitary gland cDNA, RIKEN full-length enriched library, clone:5330438I03 product:hypothetical protein, full insert sequence. [AK030611]
A230105L22Rik	-5.4392	-5.4392		gb|Mus musculus adult male hypothalamus cDNA, RIKEN full-length enriched library, clone:A230105L22 product:unclassifiable, full insert sequence. [AK020714]
Itgb1bp3	-5.43504	-5.30424		ref|Mus musculus integrin beta 1 binding protein 3 (Itgb1bp3), mRNA [NM_027120]
Oc90	-5.43334	-6.19362		ref|Mus musculus otoconin 90 (Oc90), mRNA [NM_010953]
Pcsk2	-5.42513	-5.23126		ref|Mus musculus proprotein convertase subtilisin/kexin type 2 (Pcsk2), mRNA [NM_008792]
NAP050049-1	-5.42486	-5.17003		tc|Q3TWK2_MOUSE (Q3TWK2) Osteoclast-like cell cDNA, RIKEN full-length enriched library, clone:I420027E14 product:integrin alpha 6, full insert sequence. (Fragment), partial (3%) [TC1700002]
Eno3	-5.41832	-3.72089		ref|Mus musculus enolase 3, beta muscle (Eno3), transcript variant 1, mRNA [NM_007933]
Tmem35	-5.41422	-5.94632		ref|Mus musculus transmembrane protein 35 (Tmem35), mRNA [NM_026239]
ENSMUST00000081896	-5.41026	-5.41026		ens|Novel protein (4930512M02Rik) [Source:UniProtKB/TrEMBL;Acc:Q5SQK8] [ENSMUST00000081896]
Myh7	-5.40688	-4.52718		ref|Mus musculus myosin, heavy polypeptide 7, cardiac muscle, beta (Myh7), mRNA [NM_080728]
Plvap	-5.40573	-5.47952		ref|Mus musculus plasmalemma vesicle associated protein (Plvap), mRNA [NM_032398]
AK042645	-5.40527	-3.30116		gb|Mus musculus 7 days neonate cerebellum cDNA, RIKEN full-length enriched library, clone:A730013F24 product:unclassifiable, full insert sequence. [AK042645]
Sult1c2	-5.40147	-6.95345		ref|Mus musculus sulfotransferase family, cytosolic, 1C, member 2 (Sult1c2), mRNA [NM_026935]
AI646023	-5.39604	-5.84131		ref|Mus musculus expressed sequence AI646023 (AI646023), mRNA [NM_198860]
Slc7a3	-5.39553	-4.5068		ref|Mus musculus solute carrier family 7 (cationic amino acid transporter, y+ system), member 3 (Slc7a3), mRNA [NM_007515]
Fkbp11	-5.39153	-4.34037		ref|Mus musculus FK506 binding protein 11 (Fkbp11), mRNA [NM_024169]
Mst1	-5.38338	-4.77203		ref|Mus musculus macrophage stimulating 1 (hepatocyte growth factor-like) (Mst1), mRNA [NM_008243]
Chad	-5.38086	-4.75156		ref|Mus musculus chondroadherin (Chad), mRNA [NM_007689]
St6galnac4	-5.38038	-4.07878		ref|Mus musculus ST6 (alpha-N-acetyl-neuraminyl-2,3-beta-galactosyl-1,3)-N-acetylgalactosaminide alpha-2,6-sialyltransferase 4 (St6galnac4), mRNA [NM_011373]
Cntnap1	-5.38004	-5.38965		ref|Mus musculus contactin associated protein-like 1 (Cntnap1), mRNA [NM_016782]
Flt1	-5.37563	-5.40409		ref|Mus musculus FMS-like tyrosine kinase 1 (Flt1), mRNA [NM_010228]
Adh1	-5.37509	-2.64847		ref|Mus musculus alcohol dehydrogenase 1 (class I) (Adh1), mRNA [NM_007409]
Hamp2	-5.37424	-5.93506		ref|Mus musculus hepcidin antimicrobial peptide 2 (Hamp2), mRNA [NM_183257]
Dtx1	-5.37178	-6.50732		ref|Mus musculus deltex 1 homolog (Drosophila) (Dtx1), mRNA [NM_008052]
Camk1g	-5.3696	-5.83024		ref|Mus musculus calcium/calmodulin-dependent protein kinase I gamma (Camk1g), mRNA [NM_144817]
Klk4	-5.34954	-5.03555		ref|Mus musculus kallikrein related-peptidase 4 (prostase, enamel matrix, prostate) (Klk4), mRNA [NM_019928]
Plch2	-5.34326	-4.61486		ref|Mus musculus phospholipase C, eta 2 (Plch2), transcript variant 1, mRNA [NM_175556]
Sox6	-5.33992	-3.32679		ref|Mus musculus SRY-box containing gene 6 (Sox6), transcript variant 1, mRNA [NM_011445]
Adamts12	-5.33725	-4.34366		ref|Mus musculus a disintegrin-like and metallopeptidase (reprolysin type) with thrombospondin type 1 motif, 12 (Adamts12), mRNA [NM_175501]
Krtap31-2	-5.32362	-4.86255		ref|Mus musculus keratin associated protein 31-2 (Krtap31-2), mRNA [NM_001025244]
Ttc7b	-5.31955	-5.06531		ref|Mus musculus tetratricopeptide repeat domain 7B (Ttc7b), mRNA [NM_001033213]
C1qa	-5.31644	-6.9482		ref|Mus musculus complement component 1, q subcomponent, alpha polypeptide (C1qa), mRNA [NM_007572]
Aldob	-5.3137	-5.3137		ref|Mus musculus aldolase B, fructose-bisphosphate (Aldob), mRNA [NM_144903]
Edem1	-5.31041	-5.83979		ref|Mus musculus ER degradation enhancer, mannosidase alpha-like 1 (Edem1), mRNA [NM_138677]
Ly86	-5.30367	-4.70172		ref|Mus musculus lymphocyte antigen 86 (Ly86), mRNA [NM_010745]
Galnt6	-5.29739	-5.24115		ref|Mus musculus UDP-N-acetyl-alpha-D-galactosamine:polypeptide N-acetylgalactosaminyltransferase 6 (Galnt6), transcript variant 2, mRNA [NM_172451]
A_52_P1165687	-5.29554	-5.34478		Unknown
H2-Ab1	-5.2924	-4.14851		ref|Mus musculus histocompatibility 2, class II antigen A, beta 1 (H2-Ab1), mRNA [NM_207105]
Hspb3	-5.28666	-4.7696		ref|Mus musculus heat shock protein 3 (Hspb3), mRNA [NM_019960]
Tnxb	-5.28352	-3.60683		ref|Mus musculus tenascin XB (Tnxb), mRNA [NM_031176]
Nsg1	-5.28287	-5.6816		ref|Mus musculus neuron specific gene family member 1 (Nsg1), mRNA [NM_010942]
Mt2	-5.2638	-3.72114		ref|Mus musculus metallothionein 2 (Mt2), mRNA [NM_008630]
NAP040609-1	-5.26338	-5.65883		tc|Q7TS76_MOUSE (Q7TS76) Sip1 protein, partial (25%) [TC1643988]
Olfr870	-5.25856	-5.15073		ref|Mus musculus olfactory receptor 870 (Olfr870), mRNA [NM_146904]
Rragd	-5.25256	-4.76945		ref|Mus musculus Ras-related GTP binding D (Rragd), mRNA [NM_027491]
Scrn1	-5.24636	-6.03273		ens|Secernin-1 [Source:UniProtKB/Swiss-Prot;Acc:Q9CZC8] [ENSMUST00000019268]
Grik3	-5.24522	-5.24522		ref|Mus musculus glutamate receptor, ionotropic, kainate 3 (Grik3), mRNA [NM_001081097]
Tcea3	-5.23284	-5.27385		ref|Mus musculus transcription elongation factor A (SII), 3 (Tcea3), mRNA [NM_011542]
Rarres2	-5.23074	-5.20413		ref|Mus musculus retinoic acid receptor responder (tazarotene induced) 2 (Rarres2), mRNA [NM_027852]
Fam73b	-5.22756	-5.22756		gb|Mus musculus adult male aorta and vein cDNA, RIKEN full-length enriched library, clone:A530019E24 product:unclassifiable, full insert sequence. [AK040713]
Nckap5	-5.22653	-2.6754		ref|Mus musculus NCK-associated protein 5 (Nckap5), transcript variant 2, mRNA [NM_172484]
Klf12	-5.22578	-4.08331		ref|Mus musculus Kruppel-like factor 12 (Klf12), mRNA [NM_010636]
ENSMUST00000070921	-5.22354	-5.1117		ens|tRNA-specific adenosine deaminase 1 (mADAT1)(EC 3.5.4.-)(tRNA-specific adenosine-37 deaminase) [Source:UniProtKB/Swiss-Prot;Acc:Q9JHI2] [ENSMUST00000070921]
Crtac1	-5.22277	-3.74116		ref|Mus musculus cartilage acidic protein 1 (Crtac1), mRNA [NM_145123]
ENSMUST00000107064	-5.2177	-6.0239		ens|Gap junction alpha-5 protein (Connexin-40)(Cx40) [Source:UniProtKB/Swiss-Prot;Acc:Q01231] [ENSMUST00000107064]
Ror2	-5.211	-4.76824		ref|Mus musculus receptor tyrosine kinase-like orphan receptor 2 (Ror2), mRNA [NM_013846]
Slc38a3	-5.20132	-5.68527		ref|Mus musculus solute carrier family 38, member 3 (Slc38a3), mRNA [NM_023805]
D10Bwg1379e	-5.1947	-4.23528		gb|Mus musculus 10 days neonate cerebellum cDNA, RIKEN full-length enriched library, clone:B930094H20 product:unclassifiable, full insert sequence. [AK047584]
9130230L23Rik	-5.18545	-4.85064		gb|Mus musculus adult male eyeball cDNA, RIKEN full-length enriched library, clone:7530417H14 product:unclassifiable, full insert sequence. [AK078705]
Gtsf1l	-5.17421	-5.37899		ref|Mus musculus gametocyte specific factor 1-like (Gtsf1l), mRNA [NM_026630]
ENSMUST00000062667	-5.17258	-3.44221		ens|Putative uncharacterized protein [Source:UniProtKB/TrEMBL;Acc:Q8BMI2] [ENSMUST00000062667]
Chac1	-5.17223	-3.82354		ref|Mus musculus ChaC, cation transport regulator-like 1 (E. coli) (Chac1), mRNA [NM_026929]
Resp18	-5.17027	-5.17027		ref|Mus musculus regulated endocrine-specific protein 18 (Resp18), mRNA [NM_009049]
Tcl1b1	-5.15355	-6.76935		ref|Mus musculus T-cell leukemia/lymphoma 1B, 1 (Tcl1b1), mRNA [NM_013773]
Acacb	-5.147	-4.20215		ref|Mus musculus acetyl-Coenzyme A carboxylase beta (Acacb), mRNA [NM_133904]
AK016978	-5.14379	-5.03028		gb|Mus musculus adult male testis cDNA, RIKEN full-length enriched library, clone:4933429D13 product:hypothetical protein, full insert sequence. [AK016978]
Calcoco2	-5.13902	-5.45406		ref|Mus musculus calcium binding and coiled-coil domain 2 (Calcoco2), transcript variant 1, mRNA [NM_029755]
Colec12	-5.13778	-5.02534		ref|Mus musculus collectin sub-family member 12 (Colec12), mRNA [NM_130449]
Nrap	-5.13752	-5.47566		ref|Mus musculus nebulin-related anchoring protein (Nrap), transcript variant 2, mRNA [NM_008733]
Mkx	-5.12629	-4.27627		ref|Mus musculus mohawk homeobox (Mkx), mRNA [NM_177595]
Fam183b	-5.12127	-5.11627		ref|Mus musculus family with sequence similarity 183, member B (Fam183b), transcript variant 1, mRNA [NM_029283]
4930526F13Rik	-5.11975	-5.03775		gb|Mus musculus adult male testis cDNA, RIKEN full-length enriched library, clone:4930526F13 product:unclassifiable, full insert sequence. [AK015900]
Pah	-5.11744	-6.66472		ref|Mus musculus phenylalanine hydroxylase (Pah), mRNA [NM_008777]
Lpar5	-5.11671	-4.69433		ref|Mus musculus lysophosphatidic acid receptor 5 (Lpar5), transcript variant 1, mRNA [NM_001163268]
NAP055595-1	-5.11369	-3.57267		Unknown
Olfr410	-5.10984	-6.62237		ref|Mus musculus olfactory receptor 410 (Olfr410), mRNA [NM_146707]
Gbx1	-5.10875	-4.01582		ref|Mus musculus gastrulation brain homeobox 1 (Gbx1), mRNA [NM_015739]
Nup214	-5.10853	-4.92985		ref|Mus musculus nucleoporin 214 (Nup214), mRNA [NM_172268]
9130011L11Rik	-5.09377	-6.50692		gb|Mus musculus adult male cecum cDNA, RIKEN full-length enriched library, clone:9130011L11 product:unclassifiable, full insert sequence. [AK018612]
Matn4	-5.08872	-5.61456		ref|Mus musculus matrilin 4 (Matn4), mRNA [NM_013592]
ENSMUST00000062980	-5.08842	-3.30109		ens|Metallothionein-1 (MT-1)(Metallothionein-I)(MT-I) [Source:UniProtKB/Swiss-Prot;Acc:P02802] [ENSMUST00000062980]
ENSMUST00000062522	-5.0833	-4.98134		ens|Putative uncharacterized protein [Source:UniProtKB/TrEMBL;Acc:Q8BNB7] [ENSMUST00000062522]
C330018A13Rik	-5.08188	-5.15731		gb|Mus musculus ES cells cDNA, RIKEN full-length enriched library, clone:C330018A13 product:unclassifiable, full insert sequence. [AK049264]
Tmem97	-5.07815	-6.07061		ref|Mus musculus transmembrane protein 97 (Tmem97), mRNA [NM_133706]
Enho	-5.04983	-4.93341		ref|Mus musculus energy homeostasis associated (Enho), mRNA [NM_027147]
ENSMUST00000111365	-5.04694	-4.83861		ens|Putative uncharacterized protein [Source:UniProtKB/TrEMBL;Acc:Q3TR44] [ENSMUST00000113384]
Slco2b1	-5.04343	-5.04343		ref|Mus musculus solute carrier organic anion transporter family, member 2b1 (Slco2b1), mRNA [NM_175316]
4930528F23Rik	-5.03993	-4.92511		ref|Mus musculus RIKEN cDNA 4930528F23 gene (4930528F23Rik), mRNA [NM_029197]
Mreg	-5.03968	-4.34058		ref|Mus musculus melanoregulin (Mreg), mRNA [NM_001005423]
Cmpk2	-5.03555	-5.92165		ref|Mus musculus cytidine monophosphate (UMP-CMP) kinase 2, mitochondrial (Cmpk2), nuclear gene encoding mitochondrial protein, mRNA [NM_020557]
9530036O11Rik	-5.0351	-4.76409		ref|Mus musculus RIKEN cDNA 9530036O11Rik (9530036O11Rik), non-coding RNA [NR_015562]
AK082070	-5.03302	-3.97321		gb|Mus musculus 0 day neonate cerebellum cDNA, RIKEN full-length enriched library, clone:C230001E18 product:unclassifiable, full insert sequence. [AK082070]
Ifnab	-5.02592	-5.34856		gb|Mus musculus interferon alpha B, mRNA (cDNA clone MGC:151241 IMAGE:40126183), complete cds. [BC116864]
BC034090	-5.02416	-5.58455		ref|PREDICTED: Mus musculus cDNA sequence BC034090, transcript variant 1 (BC034090), mRNA [XM_148974]
NAP054534-1	-5.02043	-4.86049		Unknown
Dnajc3	-5.01686	-5.27917		ref|Mus musculus DnaJ (Hsp40) homolog, subfamily C, member 3 (Dnajc3), mRNA [NM_008929]
Yjefn3	-5.00592	-4.0543		ref|PREDICTED: Mus musculus cDNA sequence BC028663 (BC028663), mRNA [XM_978251]
ENSMUST00000021038	-5.00521	-5.54296		ens|C-type mannose receptor 2 Precursor (Macrophage mannose receptor 2)(Lectin lambda)(CD280 antigen) [Source:UniProtKB/Swiss-Prot;Acc:Q64449] [ENSMUST00000021038]
Olfr166	-5.00131	-4.85626		ref|Mus musculus olfactory receptor 166 (Olfr166), mRNA [NM_147068]
Ccl6	-4.99758	-4.63073		ref|Mus musculus chemokine (C-C motif) ligand 6 (Ccl6), mRNA [NM_009139]
9530083O12Rik	-4.99728	-5.47681		gb|Mus musculus adult male urinary bladder cDNA, RIKEN full-length enriched library, clone:9530083O12 product:unclassifiable, full insert sequence. [AK079287]
Apol7c	-4.98642	-4.78528		ref|Mus musculus apolipoprotein L 7c (Apol7c), mRNA [NM_175391]
Olfr263-ps1	-4.98509	-4.67993		ref|Mus musculus olfactory receptor 263, pseudogene 1 (Olfr263-ps1), mRNA [NM_010984]
4933427G17Rik	-4.98332	-4.08267		ref|PREDICTED: Mus musculus RIKEN cDNA 4933427G17 gene, transcript variant 1 (4933427G17Rik), mRNA [XM_133717]
Cnrip1	-4.97757	-3.71948		ref|Mus musculus cannabinoid receptor interacting protein 1 (Cnrip1), mRNA [NM_029861]
AK032841	-4.96957	-3.70516		gb|Mus musculus 12 days embryo male wolffian duct includes surrounding region cDNA, RIKEN full-length enriched library, clone:6720461E04 product:unclassifiable, full insert sequence. [AK032841]
Spag9	-4.96429	-3.22492		gb|Mus musculus 10 days neonate skin cDNA, RIKEN full-length enriched library, clone:4733401I23 product:similar to sperm surface protein [Homo sapiens], full insert sequence. [AK014638]
Col13a1	-4.96378	-5.61782		ref|Mus musculus collagen, type XIII, alpha 1 (Col13a1), mRNA [NM_007731]
Slc8a1	-4.96016	-4.5217		ref|Mus musculus solute carrier family 8 (sodium/calcium exchanger), member 1 (Slc8a1), transcript variant A, mRNA [NM_011406]
LOC100047053	-4.95377	-3.82906		ref|PREDICTED: Mus musculus similar to monoclonal antibody kappa light chain (LOC100047053), mRNA [XM_001477291]
NAP057003-1	-4.95007	-4.61872		Unknown
Sgk2	-4.94842	-3.50874		ref|Mus musculus serum/glucocorticoid regulated kinase 2 (Sgk2), mRNA [NM_013731]
Gls2	-4.94566	-4.84131		ref|Mus musculus glutaminase 2 (liver, mitochondrial) (Gls2), nuclear gene encoding mitochondrial protein, mRNA [NM_001033264]
Eml5	-4.93567	-5.52984		ref|Mus musculus echinoderm microtubule associated protein like 5 (Eml5), mRNA [NM_001081191]
Clec7a	-4.92616	-3.53543		ref|Mus musculus C-type lectin domain family 7, member a (Clec7a), mRNA [NM_020008]
Phactr1	-4.92437	-5.80946		ref|Mus musculus phosphatase and actin regulator 1 (Phactr1), transcript variant 3, mRNA [NM_001005748]
Defb41	-4.9207	-4.37909		ref|Mus musculus defensin beta 41 (Defb41), mRNA [NM_183124]
Krt83	-4.9168	-4.8011		ref|Mus musculus keratin 83 (Krt83), mRNA [NM_001003668]
AK052606	-4.91594	-5.95414		gb|Mus musculus 0 day neonate kidney cDNA, RIKEN full-length enriched library, clone:D630004B07 product:DOCK180 PROTEIN homolog [Homo sapiens], full insert sequence. [AK052606]
Aass	-4.91467	-8.17459		ref|Mus musculus aminoadipate-semialdehyde synthase (Aass), nuclear gene encoding mitochondrial protein, mRNA [NM_013930]
Olfr1217	-4.91253	-5.6806		ref|Mus musculus olfactory receptor 1217 (Olfr1217), mRNA [NM_146901]
Sox15	-4.91179	-4.69835		ref|Mus musculus SRY-box containing gene 15 (Sox15), mRNA [NM_009235]
Mylpf	-4.90504	-4.85208		ref|Mus musculus myosin light chain, phosphorylatable, fast skeletal muscle (Mylpf), mRNA [NM_016754]
ENSMUST00000009695	-4.89965	-4.15595		ens|Novel protein [Source:UniProtKB/TrEMBL;Acc:A2AK85] [ENSMUST00000009695]
Ppy	-4.8994	-5.8515		ref|Mus musculus pancreatic polypeptide (Ppy), mRNA [NM_008918]
NAP099517-001	-4.89617	-2.66255		Unknown
Dpep1	-4.8877	-4.21479		ref|Mus musculus dipeptidase 1 (renal) (Dpep1), mRNA [NM_007876]
Arfgap3	-4.88657	-3.72149		gb|Mus musculus adult male cecum cDNA, RIKEN full-length enriched library, clone:9130416J18 product:ADP-ribosylation factor GTPase activating protein 3, full insert sequence. [AK018680]
St8sia1	-4.88444	-3.61902		ref|Mus musculus ST8 alpha-N-acetyl-neuraminide alpha-2,8-sialyltransferase 1 (St8sia1), mRNA [NM_011374]
Olfr319	-4.88012	-5.09954		ref|Mus musculus olfactory receptor 319 (Olfr319), mRNA [NM_146500]
Il1rapl1	-4.87933	-4.87933		ref|Mus musculus interleukin 1 receptor accessory protein-like 1 (Il1rapl1), mRNA [NM_001160403]
NAP021952-001	-4.87618	-5.18774		Unknown
BB114814	-4.87297	-4.61795		ref|PREDICTED: Mus musculus similar to deleted in malignant brain tumors 1 (LOC546006), mRNA [XM_915703]
Extl1	-4.87262	-3.93329		ref|Mus musculus exostoses (multiple)-like 1 (Extl1), mRNA [NM_019578]
A_51_P472113	-4.87186	-3.62889		Unknown
Slc37a2	-4.86915	-5.28281		ref|Mus musculus solute carrier family 37 (glycerol-3-phosphate transporter), member 2 (Slc37a2), transcript variant 2, mRNA [NM_020258]
A830073O21Rik	-4.86701	-4.78551		gb|Mus musculus 0 day neonate cerebellum cDNA, RIKEN full-length enriched library, clone:C230001I03 product:hypothetical Arginine-rich region profile containing protein, full insert sequence. [AK163873]
NAP030842-1	-4.86532	-5.48134		Unknown
Lass4	-4.86357	-5.05309		gb|Mus musculus 16 days neonate cerebellum cDNA, RIKEN full-length enriched library, clone:9630036I10 product:longevity assurance homolog 4 (S. cerevisiae), full insert sequence. [AK036108]
Kit	-4.86254	-4.55554		gb|Mouse c-kit mRNA. [Y00864]
Icam2	-4.85929	-4.47969		ref|Mus musculus intercellular adhesion molecule 2 (Icam2), mRNA [NM_010494]
Cyp1b1	-4.85704	-2.32759		ref|Mus musculus cytochrome P450, family 1, subfamily b, polypeptide 1 (Cyp1b1), mRNA [NM_009994]
4930405H06Rik	-4.8547	-3.73398		gb|Mus musculus adult male testis cDNA, RIKEN full-length enriched library, clone:4930405H06 product:unclassifiable, full insert sequence. [AK015098]
AK084265	-4.84572	-4.72839		gb|Mus musculus 12 days embryo eyeball cDNA, RIKEN full-length enriched library, clone:D230015O18 product:hypothetical protein, full insert sequence. [AK084265]
Rp1	-4.84266	-4.84266		gb|Mus musculus adult retina cDNA, RIKEN full-length enriched library, clone:A930026N13 product:retinitis pigmentosa 1 homolog (human), full insert sequence. [AK044612]
V1ri4	-4.84167	-5.47719		ref|Mus musculus vomeronasal 1 receptor, I4 (V1ri4), mRNA [NM_134221]
Ryr1	-4.83705	-4.83705		ref|Mus musculus ryanodine receptor 1, skeletal muscle (Ryr1), mRNA [NM_009109]
Crhr2	-4.83484	-6.01845		ref|Mus musculus corticotropin releasing hormone receptor 2 (Crhr2), mRNA [NM_009953]
Gm7052	-4.82973	-3.95444		ref|PREDICTED: Mus musculus similar to EG635895 protein (LOC631010), mRNA [XM_904685]
Hoxc6	-4.82878	-3.08256		gb|Mouse mRNA for HOX 3.3 PRII transcript. [X16511]
AK042781	-4.82748	-4.15941		gb|Mus musculus 7 days neonate cerebellum cDNA, RIKEN full-length enriched library, clone:A730024A12 product:unclassifiable, full insert sequence. [AK042781]
Magea5	-4.82256	-3.93949		ref|Mus musculus melanoma antigen, family A, 5 (Magea5), mRNA [NM_020018]
Prodh2	-4.81895	-5.03462		ref|Mus musculus proline dehydrogenase (oxidase) 2 (Prodh2), mRNA [NM_019546]
Phf21b	-4.81869	-2.73099		ref|Mus musculus PHD finger protein 21B (Phf21b), transcript variant 1, mRNA [NM_001081166]
Wdr25	-4.81592	-4.21706		ref|Mus musculus WD repeat domain 25 (Wdr25), mRNA [NM_177602]
D630004D15Rik	-4.81062	-5.66538		gb|Mus musculus 0 day neonate kidney cDNA, RIKEN full-length enriched library, clone:D630004D15 product:unclassifiable, full insert sequence. [AK052608]
Krt75	-4.80961	-6.25896		ref|Mus musculus keratin 75 (Krt75), mRNA [NM_133357]
TC1646108	-4.80868	-4.72362		Unknown
Ncdn	-4.80776	-5.23923		ref|Mus musculus neurochondrin (Ncdn), mRNA [NM_011986]
Tmem116	-4.80485	-4.27515		ref|Mus musculus transmembrane protein 116 (Tmem116), transcript variant 3, mRNA [NM_029912]
Ushbp1	-4.79754	-4.79754		ref|Mus musculus Usher syndrome 1C binding protein 1 (Ushbp1), mRNA [NM_181418]
BC024984	-4.79546	-4.78316		gb|Mus musculus cDNA clone IMAGE:5028619, partial cds. [BC024984]
NAP030859-1	-4.79498	-4.80414		Unknown
ENSMUST00000044527	-4.78981	-4.50164		ens|Putative uncharacterized protein Fragment [Source:UniProtKB/TrEMBL;Acc:Q8C1H4] [ENSMUST00000044527]
Myom1	-4.78958	-3.34599		ref|Mus musculus myomesin 1 (Myom1), transcript variant 1, mRNA [NM_010867]
Rab11fip2	-4.78487	-5.02394		ref|Mus musculus RAB11 family interacting protein 2 (class I) (Rab11fip2), transcript variant 1, mRNA [NM_001033172]
Qser1	-4.78428	-4.44612		ref|Mus musculus glutamine and serine rich 1 (Qser1), mRNA [NM_001123327]
Maob	-4.78248	-4.17611		ref|Mus musculus monoamine oxidase B (Maob), nuclear gene encoding mitochondrial protein, mRNA [NM_172778]
Gpr123	-4.78132	-3.37086		ref|Mus musculus G protein-coupled receptor 123 (Gpr123), mRNA [NM_177469]
5730522E02Rik	-4.77745	-4.23095		ref|Mus musculus RIKEN cDNA 5730522E02 gene (5730522E02Rik), non-coding RNA [NR_027973]
Gna14	-4.77601	-4.04119		ref|Mus musculus guanine nucleotide binding protein, alpha 14 (Gna14), mRNA [NM_008137]
Ccl11	-4.77434	-4.77434		ref|Mus musculus chemokine (C-C motif) ligand 11 (Ccl11), mRNA [NM_011330]
Lrrn2	-4.76968	-3.92783		ref|Mus musculus leucine rich repeat protein 2, neuronal (Lrrn2), mRNA [NM_010732]
Rspo4	-4.76554	-5.02544		ref|Mus musculus R-spondin family, member 4 (Rspo4), transcript variant 1, mRNA [NM_001040689]
AK168746	-4.76339	-4.76339		gb|Mus musculus 17 days embryo kidney cDNA, RIKEN full-length enriched library, clone:I920049I17 product:unclassifiable, full insert sequence. [AK168746]
AK089570	-4.76261	-2.37032		gb|Mus musculus activated spleen cDNA, RIKEN full-length enriched library, clone:F830002G03 product:unclassifiable, full insert sequence. [AK089570]
Myadml2	-4.7587	-3.41826		ref|Mus musculus myeloid-associated differentiation marker-like 2 (Myadml2), mRNA [NM_026751]
NAP038076-1	-4.75749	-2.7747		tc|Q8R3L8_MOUSE (Q8R3L8) Cdk8 protein, partial (14%) [TC1695874]
Lama2	-4.75119	-4.05962		gb|Mus musculus laminin-2 alpha2 chain mRNA, complete cds. [U12147]
B230206F22Rik	-4.75035	-4.95389		ref|Mus musculus RIKEN cDNA B230206F22 gene (B230206F22Rik), transcript variant 2, non-coding RNA [NR_028381]
NAP057053-1	-4.74887	-3.01909		Unknown
Arhgap29	-4.74604	-5.30393		ref|Mus musculus Rho GTPase activating protein 29 (Arhgap29), mRNA [NM_172525]
Ttll6	-4.74595	-4.68802		ref|Mus musculus tubulin tyrosine ligase-like family, member 6 (Ttll6), mRNA [NM_172799]
Giyd2	-4.73876	-5.14486		ref|Mus musculus GIY-YIG domain containing 2 (Giyd2), mRNA [NM_029420]
Rftn2	-4.73454	-3.95001		ref|Mus musculus raftlin family member 2 (Rftn2), mRNA [NM_028713]
Olfr1122	-4.72129	-3.41822		ref|Mus musculus olfactory receptor 1122 (Olfr1122), mRNA [NM_147031]
AK035003	-4.71598	-4.7392		gb|Mus musculus 12 days embryo embryonic body between diaphragm region and neck cDNA, RIKEN full-length enriched library, clone:9430072L09 product:unclassifiable, full insert sequence. [AK035003]
Rad54l2	-4.70914	-6.83521		ref|Mus musculus RAD54 like 2 (S. cerevisiae) (Rad54l2), mRNA [NM_030730]
Tmem229a	-4.7084	-4.52441		ref|Mus musculus transmembrane protein 229A (Tmem229a), mRNA [NM_177013]
Rxfp2	-4.70135	-4.70135		ref|Mus musculus relaxin/insulin-like family peptide receptor 2 (Rxfp2), mRNA [NM_080468]
NAP097934-001	-4.70105	-4.60897		Unknown
NAP071173-1	-4.69505	-4.41626		tc|GB|M18613.1|AAA39356.1 kallikrein [NP064425]
Vmn2r5	-4.6919	-4.48955		ref|Mus musculus vomeronasal 2, receptor 5 (Vmn2r5), mRNA [NM_001104618]
Slc6a9	-4.69036	-4.12497		ref|Mus musculus solute carrier family 6 (neurotransmitter transporter, glycine), member 9 (Slc6a9), mRNA [NM_008135]
NAP053909-1	-4.68975	-5.82576		Unknown
Chia	-4.67722	-3.95329		ref|Mus musculus chitinase, acidic (Chia), mRNA [NM_023186]
ENSMUST00000056994	-4.67624	-4.67624		ens|Putative uncharacterized proteinMCG140906 ; [Source:UniProtKB/TrEMBL;Acc:Q9D5W2] [ENSMUST00000056994]
Fhl1	-4.67477	-5.28035		ref|Mus musculus four and a half LIM domains 1 (Fhl1), transcript variant 1, mRNA [NM_001077361]
Ucn2	-4.6747	-3.77281		ref|Mus musculus urocortin 2 (Ucn2), mRNA [NM_145077]
AK033817	-4.66875	-2.92075		gb|Mus musculus adult male epididymis cDNA, RIKEN full-length enriched library, clone:9230114N12 product:hypothetical Isoleucine-rich region containing protein, full insert sequence. [AK033817]
Sp7	-4.66769	-4.81749		ref|Mus musculus Sp7 transcription factor 7 (Sp7), mRNA [NM_130458]
Sema3g	-4.66685	-3.8002		ens|Semaphorin-3G Precursor [Source:UniProtKB/Swiss-Prot;Acc:Q4LFA9] [ENSMUST00000090180]
Cdk16	-4.66473	-4.91802		ref|Mus musculus cyclin-dependent kinase 16 (Cdk16), mRNA [NM_011049]
Cnnm1	-4.66354	-3.4192		ref|Mus musculus cyclin M1 (Cnnm1), mRNA [NM_031396]
Barhl1	-4.65426	-4.55369		ref|Mus musculus BarH-like 1 (Drosophila) (Barhl1), transcript variant 1, mRNA [NM_019446]
Cyp2w1	-4.65399	-5.2204		ref|Mus musculus cytochrome P450, family 2, subfamily w, polypeptide 1 (Cyp2w1), mRNA [NM_001160265]
Casp14	-4.65276	-3.44858		ref|Mus musculus caspase 14 (Casp14), mRNA [NM_009809]
Cd3e	-4.65157	-4.57493		ref|Mus musculus CD3 antigen, epsilon polypeptide (Cd3e), mRNA [NM_007648]
Gpr137c	-4.64654	-3.53994		ref|Mus musculus G protein-coupled receptor 137C (Gpr137c), mRNA [NM_027518]
Hpn	-4.64422	-4.56119		ref|Mus musculus hepsin (Hpn), transcript variant 2, mRNA [NM_008281]
Thbd	-4.63619	-4.15728		ref|Mus musculus thrombomodulin (Thbd), mRNA [NM_009378]
AK030467	-4.62654	-4.0713		gb|Mus musculus adult male pituitary gland cDNA, RIKEN full-length enriched library, clone:5330416B03 product:unclassifiable, full insert sequence. [AK030467]
AK030494	-4.62607	-4.08823		gb|Mus musculus adult male pituitary gland cDNA, RIKEN full-length enriched library, clone:5330420E05 product:unclassifiable, full insert sequence. [AK030494]
Ppp4r4	-4.62574	-4.13346		ref|Mus musculus protein phosphatase 4, regulatory subunit 4 (Ppp4r4), mRNA [NM_028980]
Wipf1	-4.62505	-5.26807		ref|Mus musculus WAS/WASL interacting protein family, member 1 (Wipf1), mRNA [NM_153138]
Sh2d1b1	-4.62052	-4.62052		ref|Mus musculus SH2 domain protein 1B1 (Sh2d1b1), mRNA [NM_012009]
Ccl8	-4.61757	-4.73764		ref|Mus musculus chemokine (C-C motif) ligand 8 (Ccl8), mRNA [NM_021443]
Lcp1	-4.6135	-3.73974		ref|Mus musculus lymphocyte cytosolic protein 1 (Lcp1), mRNA [NM_008879]
Pde2a	-4.61021	-3.61284		ref|Mus musculus phosphodiesterase 2A, cGMP-stimulated (Pde2a), transcript variant 2, mRNA [NM_001008548]
Gpt	-4.60943	-4.28353		ref|Mus musculus glutamic pyruvic transaminase, soluble (Gpt), mRNA [NM_182805]
LOC100047222	-4.60771	-4.92582		ref|PREDICTED: Mus musculus similar to anti-glycoprotein-B of human Cytomegalovirus immunoglobulin Vl chain (LOC100047222), mRNA [XM_001477680]
Tbx3	-4.60681	-3.72429		ref|Mus musculus T-box 3 (Tbx3), transcript variant 1, mRNA [NM_011535]
Camk2b	-4.60405	-4.313		ref|Mus musculus calcium/calmodulin-dependent protein kinase II, beta (Camk2b), mRNA [NM_007595]
Lat	-4.59767	-4.09748		ref|Mus musculus linker for activation of T cells (Lat), mRNA [NM_010689]
Magea7	-4.59518	-4.42413		ref|PREDICTED: Mus musculus melanoma antigen, family A, 7 (Magea7), mRNA [XM_001481306]
Pacs2	-4.59261	-5.30557		ref|Mus musculus phosphofurin acidic cluster sorting protein 2 (Pacs2), mRNA [NM_001081170]
Nudt6	-4.58092	-5.06557		gb|Mus musculus anti-sense basic fibroblast growth factor A (Asfgf2a) mRNA, complete cds. [AF453427]
Afm	-4.58041	-6.47817		ref|Mus musculus afamin (Afm), mRNA [NM_145146]
Sox18	-4.58028	-5.11793		ref|Mus musculus SRY-box containing gene 18 (Sox18), mRNA [NM_009236]
Ank1	-4.57929	-3.3673		ref|Mus musculus ankyrin 1, erythroid (Ank1), transcript variant 2, mRNA [NM_031158]
Tmcc1	-4.57862	-2.58533		gb|Mus musculus 0 day neonate lung cDNA, RIKEN full-length enriched library, clone:E030038D23 product:hypothetical protein, full insert sequence. [AK087243]
Ggh	-4.57785	-4.75347		ref|Mus musculus gamma-glutamyl hydrolase (Ggh), mRNA [NM_010281]
ENSMUST00000047715	-4.57236	-5.72111		ens|Matrix-remodeling-associated protein 7 (Transmembrane anchor protein 1) [Source:UniProtKB/Swiss-Prot;Acc:Q9CZH7] [ENSMUST00000047715]
TC1668856	-4.57191	-3.22871		Unknown
4930448F12Rik	-4.5697	-2.5387		ref|PREDICTED: Mus musculus RIKEN cDNA 4930448F12 gene (4930448F12Rik), mRNA [XM_127223]
Dhx34	-4.56777	-4.31906		ref|Mus musculus DEAH (Asp-Glu-Ala-His) box polypeptide 34 (Dhx34), mRNA [NM_027883]
Arhgap10	-4.56334	-5.50654		ref|Mus musculus Rho GTPase activating protein 10 (Arhgap10), mRNA [NM_030113]
Tpbg	-4.55855	-4.83655		ref|Mus musculus trophoblast glycoprotein (Tpbg), transcript variant 1, mRNA [NM_011627]
AK044108	-4.55422	-2.67891		gb|Mus musculus 10 days neonate cortex cDNA, RIKEN full-length enriched library, clone:A830091C20 product:unclassifiable, full insert sequence. [AK044108]
Bcas1	-4.54975	-6.29298		ref|Mus musculus breast carcinoma amplified sequence 1 (Bcas1), transcript variant 1, mRNA [NM_029815]
Afp	-4.54474	-4.67103		ref|Mus musculus alpha fetoprotein (Afp), mRNA [NM_007423]
4922501L14Rik	-4.54123	-3.86229		ref|Mus musculus RIKEN cDNA 4922501L14 gene (4922501L14Rik), mRNA [NM_175176]
NAP027384-1	-4.53817	-4.7444		Unknown
Ascl3	-4.53592	-3.1694		ref|Mus musculus achaete-scute complex homolog 3 (Drosophila) (Ascl3), mRNA [NM_020051]
Lypd6	-4.52757	-3.46163		ref|Mus musculus LY6/PLAUR domain containing 6 (Lypd6), mRNA [NM_177139]
Dhx8	-4.52529	-4.45367		ref|Mus musculus DEAH (Asp-Glu-Ala-His) box polypeptide 8 (Dhx8), mRNA [NM_144831]
Hif3a	-4.5242	-4.98018		ref|Mus musculus hypoxia inducible factor 3, alpha subunit (Hif3a), transcript variant 2, mRNA [NM_016868]
Ttpa	-4.51993	-2.84606		ref|Mus musculus tocopherol (alpha) transfer protein (Ttpa), mRNA [NM_015767]
Fam179a	-4.51868	-4.1844		ref|Mus musculus family with sequence similarity 179, member A (Fam179a), mRNA [NM_177087]
Crygn	-4.51645	-4.51645		ref|Mus musculus crystallin, gamma N (Crygn), mRNA [NM_153076]
Rab27a	-4.51502	-3.55987		ref|Mus musculus RAB27A, member RAS oncogene family (Rab27a), mRNA [NM_023635]
Mtap6	-4.51376	-4.34258		ref|Mus musculus microtubule-associated protein 6 (Mtap6), transcript variant 2, mRNA [NM_001048167]
Slc15a2	-4.50938	-3.74473		gb|Mus musculus 16 days embryo lung cDNA, RIKEN full-length enriched library, clone:8430408C16 product:solute carrier family 15 (H+/peptide transporter), member 2, full insert sequence. [AK018393]
Vwf	-4.50635	-5.02413		ref|Mus musculus Von Willebrand factor homolog (Vwf), mRNA [NM_011708]
Psmb10	-4.50356	-4.73243		ref|Mus musculus proteasome (prosome, macropain) subunit, beta type 10 (Psmb10), mRNA [NM_013640]
B3galnt1	-4.49738	-3.95903		ref|Mus musculus UDP-GalNAc:betaGlcNAc beta 1,3-galactosaminyltransferase, polypeptide 1 (B3galnt1), mRNA [NM_020026]
Cyp17a1	-4.49397	-4.01284		ref|Mus musculus cytochrome P450, family 17, subfamily a, polypeptide 1 (Cyp17a1), mRNA [NM_007809]
U26471	-4.49291	-4.01393		gb|Mus musculus nucleosome-reactive monoclonal antibody MRB4, Ig light chain variable region mRNA, partial cds. [U26471]
4930546O09Rik	-4.49232	-4.98064		ref|PREDICTED: Mus musculus RIKEN cDNA 4930546O09 gene (4930546O09Rik), mRNA [XM_001480116]
ENSMUST00000105872	-4.47818	-4.89674		ens|solute carrier family 30 (zinc transporter), member 2 [Source:RefSeq peptide;Acc:NP_001034766] [ENSMUST00000105872]
NAP115505-1	-4.47794	-4.22582		Unknown
Tcl1b5	-4.47305	-2.91472		ref|Mus musculus T-cell leukemia/lymphoma 1B, 5 (Tcl1b5), mRNA [NM_013776]
Ddx26b	-4.47172	-2.9542		ref|Mus musculus DEAD/H (Asp-Glu-Ala-Asp/His) box polypeptide 26B (Ddx26b), mRNA [NM_172779]
Naip6	-4.46851	-3.7356		ref|Mus musculus NLR family, apoptosis inhibitory protein 6 (Naip6), mRNA [NM_010871]
AK008679	-4.46694	-3.80924		gb|Mus musculus adult male stomach cDNA, RIKEN full-length enriched library, clone:2210008N01 product:unclassifiable, full insert sequence. [AK008679]
Fam167b	-4.46572	-4.15358		ref|Mus musculus family with sequence similarity 167, member B (Fam167b), mRNA [NM_182783]
Fam195a	-4.46	-4.39705		ref|Mus musculus family with sequence similarity 195, member A (Fam195a), mRNA [NM_026633]
Mat1a	-4.45853	-2.49185		ref|Mus musculus methionine adenosyltransferase I, alpha (Mat1a), mRNA [NM_133653]
Olfr320	-4.45671	-4.25988		ref|Mus musculus olfactory receptor 320 (Olfr320), mRNA [NM_207230]
Mb	-4.45623	-4.43714		ref|Mus musculus myoglobin (Mb), transcript variant 2, mRNA [NM_013593]
Ptprb	-4.44825	-5.26877		ref|Mus musculus protein tyrosine phosphatase, receptor type, B (Ptprb), mRNA [NM_029928]
AK030535	-4.44822	-4.44822		gb|Mus musculus adult male pituitary gland cDNA, RIKEN full-length enriched library, clone:5330428H05 product:unclassifiable, full insert sequence. [AK030535]
1700019D03Rik	-4.44723	-4.35604		ref|Mus musculus RIKEN cDNA 1700019D03 gene (1700019D03Rik), mRNA [NM_144953]
Dusp2	-4.44718	-4.42051		ref|Mus musculus dual specificity phosphatase 2 (Dusp2), mRNA [NM_010090]
Exph5	-4.44536	-5.16166		ref|Mus musculus exophilin 5 (Exph5), mRNA [NM_176846]
Fbn1	-4.44525	-4.14579		ref|Mus musculus fibrillin 1 (Fbn1), mRNA [NM_007993]
Col1a1	-4.44432	-4.91407		ref|Mus musculus collagen, type I, alpha 1 (Col1a1), mRNA [NM_007742]
9230110F15Rik	-4.44335	-3.59631		ref|Mus musculus RIKEN cDNA 9230110F15 gene (9230110F15Rik), mRNA [NM_029863]
Olfr1048	-4.44008	-3.66437		ref|Mus musculus olfactory receptor 1048 (Olfr1048), mRNA [NM_147014]
Aatk	-4.43737	-4.58121		ref|Mus musculus apoptosis-associated tyrosine kinase (Aatk), mRNA [NM_007377]
Selplg	-4.43448	-4.14316		ref|Mus musculus selectin, platelet (p-selectin) ligand (Selplg), mRNA [NM_009151]
Ms4a7	-4.43184	-3.63576		ref|Mus musculus membrane-spanning 4-domains, subfamily A, member 7 (Ms4a7), transcript variant 2, mRNA [NM_001025610]
Adra2c	-4.43134	-4.43134		ref|Mus musculus adrenergic receptor, alpha 2c (Adra2c), mRNA [NM_007418]
Cpne6	-4.42964	-4.70544		ref|Mus musculus copine VI (Cpne6), transcript variant 2, mRNA [NM_009947]
Pycr1	-4.42851	-3.38487		ens|Pyrroline-5-carboxylate reductase 1, mitochondrial (P5C reductase 1)(P5CR 1)(EC 1.5.1.2) [Source:UniProtKB/Swiss-Prot;Acc:Q922W5] [ENSMUST00000026133]
Prrxl1	-4.41927	-4.35693		ref|Mus musculus paired related homeobox protein-like 1 (Prrxl1), mRNA [NM_001001796]
Mthfd2	-4.41487	-3.33787		ref|Mus musculus methylenetetrahydrofolate dehydrogenase (NAD+ dependent), methenyltetrahydrofolate cyclohydrolase (Mthfd2), nuclear gene encoding mitochondrial protein, mRNA [NM_008638]
Rasa4	-4.41108	-3.35088		ref|Mus musculus RAS p21 protein activator 4 (Rasa4), transcript variant 1, mRNA [NM_133914]
Trub1	-4.40875	-4.40585		ref|Mus musculus TruB pseudouridine (psi) synthase homolog 1 (E. coli) (Trub1), transcript variant 2, mRNA [NM_029839]
Serpina3m	-4.40784	-3.80795		ref|Mus musculus serine (or cysteine) peptidase inhibitor, clade A, member 3M (Serpina3m), mRNA [NM_009253]
B230311B06Rik	-4.40525	-3.0934		ref|PREDICTED: Mus musculus RIKEN cDNA B230311B06 gene (B230311B06Rik), mRNA [XM_001001884]
Scg3	-4.40456	-4.63456		ref|Mus musculus secretogranin III (Scg3), transcript variant 1, mRNA [NM_009130]
Agtpbp1	-4.40346	-2.86019		ref|Mus musculus ATP/GTP binding protein 1 (Agtpbp1), transcript variant 2, mRNA [NM_001048008]
Fam49a	-4.39691	-3.54462		ref|Mus musculus family with sequence similarity 49, member A (Fam49a), transcript variant 1, mRNA [NM_029758]
Gpc1	-4.39391	-4.58829		ref|Mus musculus glypican 1 (Gpc1), mRNA [NM_016696]
ENSMUST00000103397	-4.38913	-3.78991		ens|Immunoglobulin Kappa light chain V gene segment [Source:IMGT/GENE-DB;Acc:IGKV3-10] [ENSMUST00000103397]
Defb11	-4.38777	-5.70416		ref|Mus musculus defensin beta 11 (Defb11), mRNA [NM_139221]
AF062525	-4.38101	-4.38101		gb|Mus musculus antimicrobial mRNA sequence. [AF062525]
Oosp1	-4.37951	-5.52995		ref|Mus musculus oocyte secreted protein 1 (Oosp1), mRNA [NM_133353]
Asgr1	-4.3775	-4.73857		ref|Mus musculus asialoglycoprotein receptor 1 (Asgr1), mRNA [NM_009714]
Taar9	-4.36899	-4.34315		ref|Mus musculus trace amine-associated receptor 9 (Taar9), mRNA [NM_001010831]
Gm1661	-4.36689	-4.12943		ref|Mus musculus predicted gene 1661 (Gm1661), transcript variant 1, mRNA [NM_001145637]
Kcnj3	-4.36655	-4.36655		ref|Mus musculus potassium inwardly-rectifying channel, subfamily J, member 3 (Kcnj3), mRNA [NM_008426]
Slc17a9	-4.36384	-3.00654		ref|Mus musculus solute carrier family 17, member 9 (Slc17a9), mRNA [NM_183161]
Dlgap3	-4.35835	-4.72945		ref|Mus musculus discs, large (Drosophila) homolog-associated protein 3 (Dlgap3), mRNA [NM_198618]
Lgals12	-4.35617	-4.35617		ref|Mus musculus lectin, galactose binding, soluble 12 (Lgals12), mRNA [NM_019516]
3110035E14Rik	-4.35541	-4.35541		ref|Mus musculus RIKEN cDNA 3110035E14 gene (3110035E14Rik), mRNA [NM_178399]
Ang2	-4.3537	-3.56191		ref|Mus musculus angiogenin, ribonuclease A family, member 2 (Ang2), mRNA [NM_007449]
BC026762	-4.35305	-4.33641		ref|PREDICTED: Mus musculus cDNA sequence BC026762 (BC026762), mRNA [XM_001480912]
Serpinf1	-4.35203	-3.8572		ref|Mus musculus serine (or cysteine) peptidase inhibitor, clade F, member 1 (Serpinf1), mRNA [NM_011340]
Exoc3l2	-4.35177	-5.10589		ref|PREDICTED: Mus musculus RIKEN cDNA 4933417E01 gene (4933417E01Rik), mRNA [XM_001471750]
NAP045186-1	-4.35026	-2.88558		Unknown
Aspg	-4.34876	-5.09666		ref|Mus musculus asparaginase homolog (S. cerevisiae) (Aspg), mRNA [NM_001081169]
Cacng1	-4.34597	-3.62584		ref|Mus musculus calcium channel, voltage-dependent, gamma subunit 1 (Cacng1), mRNA [NM_007582]
Frmd3	-4.34112	-4.34112		ref|Mus musculus FERM domain containing 3 (Frmd3), transcript variant 1, mRNA [NM_172869]
Olfr74	-4.33881	-4.13988		ref|Mus musculus olfactory receptor 74 (Olfr74), mRNA [NM_054091]
Olfr345	-4.33701	-3.75033		ref|Mus musculus olfactory receptor 345 (Olfr345), mRNA [NM_146945]
ENSMUST00000068730	-4.33486	-4.63738		ens|Putative uncharacterized protein [Source:UniProtKB/TrEMBL;Acc:Q8CB95] [ENSMUST00000068730]
Ccl21a	-4.33355	-4.55864		ref|Mus musculus chemokine (C-C motif) ligand 21A (Ccl21a), mRNA [NM_011124]
ENSMUST00000100999	-4.33353	-3.75683		ens|Putative uncharacterized Ig-region protein [Source:UniProtKB/Swiss-Prot;Acc:P04219] [ENSMUST00000100999]
Itm2a	-4.32539	-4.26367		ref|Mus musculus integral membrane protein 2A (Itm2a), mRNA [NM_008409]
Nid2	-4.32466	-4.22725		ref|Mus musculus nidogen 2 (Nid2), mRNA [NM_008695]
Gli3	-4.32392	-3.7019		ref|Mus musculus GLI-Kruppel family member GLI3 (Gli3), mRNA [NM_008130]
4933406B17Rik	-4.31793	-4.83597		ref|PREDICTED: Mus musculus RIKEN cDNA 4933406B17 gene (4933406B17Rik), mRNA [XM_001477792]
Psat1	-4.31748	-3.83572		ref|Mus musculus phosphoserine aminotransferase 1 (Psat1), mRNA [NM_177420]
NAP037317-1	-4.31403	-2.53492		tc|Q4QRG7_BRARE (Q4QRG7) Zgc:113884, partial (10%) [TC1677116]
C1s	-4.31199	-3.58052		ref|Mus musculus complement component 1, s subcomponent (C1s), transcript variant 1, mRNA [NM_144938]
Pkd2l2	-4.31049	-4.31049		ref|Mus musculus polycystic kidney disease 2-like 2 (Pkd2l2), transcript variant 1, mRNA [NM_016927]
BC013712	-4.30778	-3.4618		ens|Induced by contact to basement membrane 1 protein homolog (ICB-1 protein) [Source:UniProtKB/Swiss-Prot;Acc:Q91YX0] [ENSMUST00000045154]
Megf11	-4.30753	-4.9593		ref|Mus musculus multiple EGF-like-domains 11 (Megf11), transcript variant 2, mRNA [NM_172522]
Gulo	-4.30734	-3.01497		ref|Mus musculus gulonolactone (L-) oxidase (Gulo), mRNA [NM_178747]
Olfr914	-4.30623	-4.30623		ref|Mus musculus olfactory receptor 914 (Olfr914), mRNA [NM_146786]
Cdh11	-4.30538	-4.03281		ref|Mus musculus cadherin 11 (Cdh11), mRNA [NM_009866]
Syn3	-4.30453	-4.64268		ref|Mus musculus synapsin III (Syn3), transcript variant 1, mRNA [NM_013722]
NAP023694-001	-4.30356	-4.77515		Unknown
AK037788	-4.30224	-4.30224		gb|Mus musculus 16 days neonate thymus cDNA, RIKEN full-length enriched library, clone:A130049N17 product:unclassifiable, full insert sequence. [AK037788]
Larp6	-4.30159	-4.08677		ref|Mus musculus La ribonucleoprotein domain family, member 6 (Larp6), mRNA [NM_026235]
ENSMUST00000109711	-4.29939	-4.03772		gb|Mus musculus clone 7/08PEC B1a IgM 15 immunoglobulin mu heavy chain variable region mRNA, partial cds. [EU934872]
Mybpc2	-4.29906	-3.47919		ref|Mus musculus myosin binding protein C, fast-type (Mybpc2), transcript variant 2, mRNA [NM_146189]
Sall4	-4.29403	-4.60963		ref|Mus musculus sal-like 4 (Drosophila) (Sall4), transcript variant a, mRNA [NM_175303]
Apc	-4.29393	-4.04628		ref|Mus musculus adenomatosis polyposis coli (Apc), mRNA [NM_007462]
A430093F15Rik	-4.29348	-3.2306		ref|Mus musculus RIKEN cDNA A430093F15 gene (A430093F15Rik), non-coding RNA [NR_027805]
Tmem56	-4.29269	-3.18589		ref|Mus musculus transmembrane protein 56 (Tmem56), mRNA [NM_178936]
9930024M15Rik	-4.29106	-2.69104		gb|Mus musculus adult female vagina cDNA, RIKEN full-length enriched library, clone:9930024M15 product:unclassifiable, full insert sequence. [AK036921]
Gstm2	-4.28968	-3.82079		ref|Mus musculus glutathione S-transferase, mu 2 (Gstm2), mRNA [NM_008183]
ENSMUST00000109879	-4.28781	-4.44814		ens|SET domain-containing protein 3 (Endothelial differentiation inhibitory protein D10) [Source:UniProtKB/Swiss-Prot;Acc:Q91WC0] [ENSMUST00000109879]
Gimap7	-4.28707	-4.44602		gb|Mus musculus adult male aorta and vein cDNA, RIKEN full-length enriched library, clone:A530083O13 product:unclassifiable, full insert sequence. [AK041116]
ENSMUST00000096108	-4.28609	-4.32514		gb|AGENCOURT_12605952 NIH_MGC_136 Mus musculus cDNA clone IMAGE:30287731 5', mRNA sequence [CB588630]
Adam33	-4.28314	-2.99986		gb|Mus musculus 15 days embryo head cDNA, RIKEN full-length enriched library, clone:D930048G01 product:ADAM13-BETA homolog [Mus musculus], full insert sequence. [AK086734]
Tmco5	-4.28249	-4.28249		ref|Mus musculus transmembrane and coiled-coil domains 5 (Tmco5), mRNA [NM_026104]
Zp1	-4.28131	-4.28131		ref|Mus musculus zona pellucida glycoprotein 1 (Zp1), mRNA [NM_009580]
Olfr676	-4.27323	-4.27323		ref|Mus musculus olfactory receptor 676 (Olfr676), mRNA [NM_147095]
BC022713	-4.27275	-4.27275		gb|Mus musculus cDNA clone IMAGE:4487487. [BC022713]
9530091C08Rik	-4.26824	-3.94894		ref|Mus musculus RIKEN cDNA 9530091C08 gene (9530091C08Rik), mRNA [NM_177159]
Hmx1	-4.26482	-2.71064		ref|Mus musculus H6 homeobox 1 (Hmx1), mRNA [NM_010445]
Smpdl3b	-4.26422	-4.46065		ref|Mus musculus sphingomyelin phosphodiesterase, acid-like 3B (Smpdl3b), mRNA [NM_133888]
Tnrc4	-4.26128	-5.18686		ref|Mus musculus trinucleotide repeat containing 4 (Tnrc4), mRNA [NM_172434]
Gper	-4.26108	-5.07383		ref|Mus musculus G protein-coupled estrogen receptor 1 (Gper), mRNA [NM_029771]
Accn3	-4.25929	-4.28752		ref|Mus musculus amiloride-sensitive cation channel 3 (Accn3), mRNA [NM_183000]
Galnt11	-4.25826	-5.96715		gb|Mus musculus 0 day neonate thymus cDNA, RIKEN full-length enriched library, clone:A430075I06 product:unclassifiable, full insert sequence. [AK079811]
NAP037294-1	-4.25515	-4.25515		Unknown
Fhl3	-4.25242	-4.8548		ref|Mus musculus four and a half LIM domains 3 (Fhl3), mRNA [NM_010213]
4930535I16Rik	-4.24684	-3.78533		gb|Mus musculus adult male testis cDNA, RIKEN full-length enriched library, clone:4930535I16 product:hypothetical protein, full insert sequence. [AK015982]
Grb10	-4.24644	-4.06535		ref|Mus musculus growth factor receptor bound protein 10 (Grb10), mRNA [NM_010345]
Ghsr	-4.24587	-2.8238		ref|Mus musculus growth hormone secretagogue receptor (Ghsr), mRNA [NM_177330]
NAP041425-1	-4.24007	-3.75607		tc|Q8K0H2_MOUSE (Q8K0H2) Chpt1 protein, partial (11%) [TC1685220]
Hck	-4.23582	-3.31928		ref|Mus musculus hemopoietic cell kinase (Hck), mRNA [NM_010407]
Itgb7	-4.23515	-3.60942		ref|Mus musculus integrin beta 7 (Itgb7), mRNA [NM_013566]
1810059H22Rik	-4.23359	-4.67733		gb|Mus musculus 10 day old male pancreas cDNA, RIKEN full-length enriched library, clone:1810059H22 product:unclassifiable, full insert sequence. [AK007907]
Lhx1	-4.2307	-4.03008		ref|Mus musculus LIM homeobox protein 1 (Lhx1), mRNA [NM_008498]
Dpp10	-4.22608	-3.29982		ref|Mus musculus dipeptidylpeptidase 10 (Dpp10), mRNA [NM_199021]
Lcmt1	-4.22133	-4.19998		ref|Mus musculus leucine carboxyl methyltransferase 1 (Lcmt1), mRNA [NM_025304]
AK088611	-4.21726	-6.59118		gb|Mus musculus 2 days neonate thymus thymic cells cDNA, RIKEN full-length enriched library, clone:E430021J10 product:unclassifiable, full insert sequence. [AK088611]
Tmem8	-4.21653	-3.98965		ref|Mus musculus transmembrane protein 8 (five membrane-spanning domains) (Tmem8), mRNA [NM_021793]
Rnf212	-4.20608	-2.79529		ens|Putative uncharacterized protein [Source:UniProtKB/TrEMBL;Acc:Q8BN46] [ENSMUST00000068946]
Fbxw19	-4.20557	-5.19639		ref|Mus musculus F-box and WD-40 domain protein 19 (Fbxw19), mRNA [NM_177703]
Cyp2c70	-4.20358	-4.32003		ref|Mus musculus cytochrome P450, family 2, subfamily c, polypeptide 70 (Cyp2c70), mRNA [NM_145499]
Apol9b	-4.20287	-4.1407		ref|Mus musculus apolipoprotein L 9b (Apol9b), transcript variant 2, mRNA [NM_173743]
Acta2	-4.1971	-4.46629		gb|Mus musculus 11 days pregnant adult female ovary and uterus cDNA, RIKEN full-length enriched library, clone:5033418L24 product:inferred: actin, alpha 2, smooth muscle, aorta, full insert sequence. [AK077294]
Ifi27l2a	-4.19443	-3.89287		ref|Mus musculus interferon, alpha-inducible protein 27 like 2A (Ifi27l2a), mRNA [NM_029803]
Slc14a1	-4.19345	-3.69424		ref|Mus musculus solute carrier family 14 (urea transporter), member 1 (Slc14a1), mRNA [NM_028122]
AK051769	-4.19154	-4.50815		gb|Mus musculus 12 days embryo spinal ganglion cDNA, RIKEN full-length enriched library, clone:D130076J23 product:unclassifiable, full insert sequence. [AK051769]
Lypd6b	-4.19107	-3.00903		ref|Mus musculus LY6/PLAUR domain containing 6B (Lypd6b), mRNA [NM_027990]
Agtr1b	-4.18844	-4.53115		ref|Mus musculus angiotensin II receptor, type 1b (Agtr1b), mRNA [NM_175086]
Unc79	-4.1882	-5.44051		ref|Mus musculus unc-79 homolog (C. elegans) (Unc79), mRNA [NM_001081017]
Krtap16-7	-4.1874	-5.48674		ref|Mus musculus keratin associated protein 16-7 (Krtap16-7), mRNA [NM_028621]
Cd52	-4.18566	-4.23869		ref|Mus musculus CD52 antigen (Cd52), mRNA [NM_013706]
8430419K02Rik	-4.18503	-4.69305		gb|Mus musculus RIKEN cDNA 8430419K02 gene, mRNA (cDNA clone IMAGE:6433626). [BC050140]
F2	-4.185	-5.74037		ref|Mus musculus coagulation factor II (F2), mRNA [NM_010168]
Cxcl12	-4.17784	-4.99717		ref|Mus musculus chemokine (C-X-C motif) ligand 12 (Cxcl12), transcript variant 3, mRNA [NM_001012477]
Tcra	-4.17563	-2.33392		gb|Mus musculus 16 days neonate thymus cDNA, RIKEN full-length enriched library, clone:A130010C18 product:unclassifiable, full insert sequence. [AK037357]
AK084225	-4.17411	-2.96544		gb|Mus musculus 12 days embryo eyeball cDNA, RIKEN full-length enriched library, clone:D230010H24 product:hypothetical protein, full insert sequence. [AK084225]
Inmt	-4.16988	-3.28338		ref|Mus musculus indolethylamine N-methyltransferase (Inmt), mRNA [NM_009349]
Lpar4	-4.16955	-3.11327		ref|Mus musculus lysophosphatidic acid receptor 4 (Lpar4), mRNA [NM_175271]
Mknk1	-4.16545	-3.50373		ref|Mus musculus MAP kinase-interacting serine/threonine kinase 1 (Mknk1), mRNA [NM_021461]
Mfap4	-4.16261	-4.40051		ref|Mus musculus microfibrillar-associated protein 4 (Mfap4), mRNA [NM_029568]
Foxp2	-4.16199	-4.055		ref|Mus musculus forkhead box P2 (Foxp2), transcript variant 1, mRNA [NM_053242]
Fam161a	-4.16181	-3.97672		ref|Mus musculus family with sequence similarity 161, member A (Fam161a), mRNA [NM_028672]
Cd209f	-4.16177	-4.16177		ref|Mus musculus CD209f antigen (Cd209f), mRNA [NM_026956]
Ms4a1	-4.15687	-3.46714		ref|Mus musculus membrane-spanning 4-domains, subfamily A, member 1 (Ms4a1), mRNA [NM_007641]
Serpine3	-4.15652	-3.40338		ref|PREDICTED: Mus musculus RIKEN cDNA E130113E03 gene (E130113E03Rik), mRNA [XM_893895]
Adcy4	-4.15298	-3.02441		ref|Mus musculus adenylate cyclase 4 (Adcy4), mRNA [NM_080435]
Olfr544	-4.15231	-4.6657		ref|Mus musculus olfactory receptor 544 (Olfr544), mRNA [NM_020289]
Stab1	-4.14567	-4.92893		ref|Mus musculus stabilin 1 (Stab1), mRNA [NM_138672]
Mef2c	-4.14254	-3.83776		ref|Mus musculus myocyte enhancer factor 2C (Mef2c), transcript variant 2, mRNA [NM_025282]
NAP123291-1	-4.14239	-3.82492		Unknown
Casp1	-4.14234	-2.86473		ref|Mus musculus caspase 1 (Casp1), mRNA [NM_009807]
A_51_P380350	-4.14217	-4.9874		Unknown
Igfbp6	-4.14155	-4.04105		gb|M.musculus mRNA for insulin-like growth factor binding protein-6. [X81584]
Efcab2	-4.13879	-4.60767		ref|Mus musculus EF-hand calcium binding domain 2 (Efcab2), mRNA [NM_026626]
Slc39a11	-4.13546	-3.57183		ref|Mus musculus solute carrier family 39 (metal ion transporter), member 11 (Slc39a11), transcript variant 2, mRNA [NM_027216]
Prdx4	-4.13532	-4.87127		ref|Mus musculus peroxiredoxin 4 (Prdx4), mRNA [NM_016764]
Clic5	-4.13252	-3.6829		ref|Mus musculus chloride intracellular channel 5 (Clic5), mRNA [NM_172621]
B3galt1	-4.13164	-3.52346		ref|Mus musculus UDP-Gal:betaGlcNAc beta 1,3-galactosyltransferase, polypeptide 1 (B3galt1), mRNA [NM_020283]
Rbp7	-4.12829	-5.09568		ref|Mus musculus retinol binding protein 7, cellular (Rbp7), mRNA [NM_022020]
Ncf4	-4.12354	-3.79667		ref|Mus musculus neutrophil cytosolic factor 4 (Ncf4), mRNA [NM_008677]
Ggt5	-4.12299	-4.03011		ref|Mus musculus gamma-glutamyltransferase 5 (Ggt5), mRNA [NM_011820]
Adora2a	-4.11742	-3.99801		ref|Mus musculus adenosine A2a receptor (Adora2a), mRNA [NM_009630]
BC039632	-4.11533	-4.66165		ref|Mus musculus cDNA sequence BC039632 (BC039632), mRNA [NM_001081268]
4930430A15Rik	-4.11516	-4.11516		ref|Mus musculus RIKEN cDNA 4930430A15 gene (4930430A15Rik), mRNA [NM_026248]
St8sia5	-4.1146	-3.79057		ref|Mus musculus ST8 alpha-N-acetyl-neuraminide alpha-2,8-sialyltransferase 5 (St8sia5), transcript variant 2, mRNA [NM_153124]
Ganab	-4.11228	-3.93941		ref|Mus musculus alpha glucosidase 2 alpha neutral subunit (Ganab), mRNA [NM_008060]
Hoxd4	-4.112	-4.31188		ref|Mus musculus homeobox D4 (Hoxd4), mRNA [NM_010469]
Ick	-4.11106	-2.36927		gb|Mus musculus adult male stomach cDNA, RIKEN full-length enriched library, clone:2210420N10 product:hypothetical protein, full insert sequence. [AK008991]
Ssfa2	-4.10935	-3.18915		ref|Mus musculus sperm specific antigen 2 (Ssfa2), mRNA [NM_080558]
Shank1	-4.10506	-2.7012		ref|Mus musculus SH3/ankyrin domain gene 1 (Shank1), mRNA [NM_001034115]
Gpr153	-4.10433	-5.05984		ref|Mus musculus G protein-coupled receptor 153 (Gpr153), mRNA [NM_178406]
Gypc	-4.10354	-2.96538		ref|Mus musculus glycophorin C (Gypc), mRNA [NM_001048207]
Farp2	-4.10299	-4.25865		ref|Mus musculus FERM, RhoGEF and pleckstrin domain protein 2 (Farp2), mRNA [NM_145519]
Ptx3	-4.09976	-3.51827		ref|Mus musculus pentraxin related gene (Ptx3), mRNA [NM_008987]
Hnf4a	-4.09948	-3.76259		ref|Mus musculus hepatic nuclear factor 4, alpha (Hnf4a), mRNA [NM_008261]
NAP102845-1	-4.09879	-2.48948		Unknown
NAP038286-1	-4.09835	-4.44184		tc|Q9FYH4_ARATH (Q9FYH4) F1N21.1, partial (7%) [TC1688945]
Nell2	-4.09186	-4.17098		ref|Mus musculus NEL-like 2 (chicken) (Nell2), mRNA [NM_016743]
8430428J23Rik	-4.09	-4.26684		gb|Mus musculus 16 days embryo lung cDNA, RIKEN full-length enriched library, clone:8430428J23 product:hypothetical protein, full insert sequence. [AK018447]
C2cd4b	-4.08962	-6.83361		ref|Mus musculus C2 calcium-dependent domain containing 4B (C2cd4b), mRNA [NM_001081314]
Plcb2	-4.08606	-5.53859		ref|Mus musculus phospholipase C, beta 2 (Plcb2), mRNA [NM_177568]
Tbck	-4.07944	-3.80824		ref|Mus musculus TBC1 domain containing kinase (Tbck), transcript variant 2, mRNA [NM_173032]
AF288221	-4.07777	-3.78549		gb|Mus musculus LALP1 mRNA, complete cds. [AF288221]
Col3a1	-4.07636	-4.15691		ref|Mus musculus collagen, type III, alpha 1 (Col3a1), mRNA [NM_009930]
Ccl24	-4.07542	-3.12889		ref|Mus musculus chemokine (C-C motif) ligand 24 (Ccl24), mRNA [NM_019577]
Col5a3	-4.0748	-3.19442		ref|Mus musculus collagen, type V, alpha 3 (Col5a3), mRNA [NM_016919]
Itpka	-4.07262	-2.80075		ref|Mus musculus inositol 1,4,5-trisphosphate 3-kinase A (Itpka), mRNA [NM_146125]
Apln	-4.07086	-3.73778		ref|Mus musculus apelin (Apln), mRNA [NM_013912]
Rtn4rl2	-4.06734	-3.40282		ref|Mus musculus reticulon 4 receptor-like 2 (Rtn4rl2), mRNA [NM_199223]
Tcl1	-4.06402	-3.26274		ref|Mus musculus T-cell lymphoma breakpoint 1 (Tcl1), mRNA [NM_009337]
Krtap6-3	-4.06385	-3.82708		ref|PREDICTED: Mus musculus similar to keratin associated protein 20-2 (LOC100040249), mRNA [XM_001474351]
Ttc24	-4.06184	-4.8468		ref|Mus musculus tetratricopeptide repeat domain 24 (Ttc24), mRNA [NM_172526]
NAP062563-1	-4.06063	-4.46664		Unknown
Lrrc17	-4.05712	-3.28159		ref|Mus musculus leucine rich repeat containing 17 (Lrrc17), mRNA [NM_028977]
Cybb	-4.05686	-2.5955		ref|Mus musculus cytochrome b-245, beta polypeptide (Cybb), mRNA [NM_007807]
Bmf	-4.05653	-4.04095		ref|Mus musculus BCL2 modifying factor (Bmf), mRNA [NM_138313]
Fcer1g	-4.05538	-3.63425		ref|Mus musculus Fc receptor, IgE, high affinity I, gamma polypeptide (Fcer1g), mRNA [NM_010185]
Cd34	-4.05475	-3.7346		ref|Mus musculus CD34 antigen (Cd34), transcript variant 2, mRNA [NM_133654]
Klb	-4.05418	-5.56086		ref|Mus musculus klotho beta (Klb), mRNA [NM_031180]
Tmsb15a	-4.05301	-3.34475		ref|Mus musculus thymosin beta 15a (Tmsb15a), mRNA [NM_030106]
4930558C23Rik	-4.05228	-2.55862		ref|Mus musculus RIKEN cDNA 4930558C23 gene (4930558C23Rik), non-coding RNA [NR_015490]
Psmb9	-4.04576	-4.54101		ref|Mus musculus proteasome (prosome, macropain) subunit, beta type 9 (large multifunctional peptidase 2) (Psmb9), mRNA [NM_013585]
Cygb	-4.0442	-3.54244		ref|Mus musculus cytoglobin (Cygb), mRNA [NM_030206]
ENSMUST00000018884	-4.04068	-5.32821		ens|Solute carrier family 25 member 35 [Source:UniProtKB/Swiss-Prot;Acc:Q5SWT3] [ENSMUST00000018884]
Dpyd	-4.03316	-4.02487		ref|Mus musculus dihydropyrimidine dehydrogenase (Dpyd), mRNA [NM_170778]
Cd163	-4.02602	-4.02602		ref|Mus musculus CD163 antigen (Cd163), transcript variant 2, mRNA [NM_053094]
Fli1	-4.02598	-3.97327		ref|Mus musculus Friend leukemia integration 1 (Fli1), mRNA [NM_008026]
XM_001472091	-4.02019	-2.88006		ref|PREDICTED: Mus musculus immunoglobulin heavy chain (J558 family) (Igh-VJ558), mRNA [XM_001472091]
ENSMUST00000103291	-4.01714	-3.8776		ens|T-cell receptor beta C gene segment [Source:IMGT/GENE-DB;Acc:TRBC1] [ENSMUST00000103291]
Cd6	-4.00827	-4.11255		ref|Mus musculus CD6 antigen (Cd6), transcript variant 1, mRNA [NM_001037801]
ENSMUST00000101533	-4.0058	-3.66946		ens|Fibroblast growth factor 13 (FGF-13)(Fibroblast growth factor homologous factor 2)(FHF-2) [Source:UniProtKB/Swiss-Prot;Acc:P70377] [ENSMUST00000101533]
Plin4	-3.99618	-3.24527		ref|Mus musculus perilipin 4 (Plin4), mRNA [NM_020568]
A_52_P844271	-3.99428	-3.99428		Unknown
6530439I21	-3.9936	-3.29597		gb|Mus musculus 10 days neonate cerebellum cDNA, RIKEN full-length enriched library, clone:6530439I21 product:unclassifiable, full insert sequence. [AK078387]
Olfr380	-3.99286	-3.99286		ref|Mus musculus olfactory receptor 380 (Olfr380), mRNA [NM_147025]
Sstr4	-3.98713	-4.13574		ref|Mus musculus somatostatin receptor 4 (Sstr4), mRNA [NM_009219]
Igh-6	-3.9867	-4.29525		gb|Mus musculus 2 days neonate thymus thymic cells cDNA, RIKEN full-length enriched library, clone:E430023B15 product:immunoglobulin heavy chain 6 (heavy chain of IgM), full insert sequence. [AK088666]
Abat	-3.98454	-3.68362		ref|Mus musculus 4-aminobutyrate aminotransferase (Abat), nuclear gene encoding mitochondrial protein, transcript variant 1, mRNA [NM_172961]
1110018H23Rik	-3.98434	-5.07971		ref|Mus musculus RIKEN cDNA 1110018H23 gene (1110018H23Rik), transcript variant 1, mRNA [NM_026747]
Unc5a	-3.98294	-6.51742		ref|Mus musculus unc-5 homolog A (C. elegans) (Unc5a), mRNA [NM_153131]
ENSMUST00000063103	-3.9828	-4.03035		ens|Putative uncharacterized protein Fragment [Source:UniProtKB/TrEMBL;Acc:Q3V488] [ENSMUST00000063103]
Clec4a2	-3.98252	-3.23151		ref|Mus musculus C-type lectin domain family 4, member a2 (Clec4a2), transcript variant 2, mRNA [NM_011999]
Umod	-3.98165	-3.30472		ref|Mus musculus uromodulin (Umod), mRNA [NM_009470]
Olfr522	-3.98074	-4.39968		ref|Mus musculus olfactory receptor 522 (Olfr522), mRNA [NM_146952]
Hmox1	-3.97682	-4.22963		ref|Mus musculus heme oxygenase (decycling) 1 (Hmox1), mRNA [NM_010442]
Hspa12b	-3.97641	-3.31976		ref|Mus musculus heat shock protein 12B (Hspa12b), mRNA [NM_028306]
TC1683744	-3.97194	-5.19121		tc|Q4T3J6_TETNG (Q4T3J6) Chromosome undetermined SCAF10022, whole genome shotgun sequence, partial (10%) [TC1683744]
ENSMUST00000109425	-3.97167	-3.05733		ens|Junctophilin-2 (Junctophilin type 2)(JP-2) [Source:UniProtKB/Swiss-Prot;Acc:Q9ET78] [ENSMUST00000109425]
Myo5b	-3.97067	-3.97067		ref|Mus musculus myosin VB (Myo5b), mRNA [NM_201600]
Adamtsl3	-3.96948	-3.55117		ref|PREDICTED: Mus musculus ADAMTS-like 3 (Adamtsl3), mRNA [XM_194370]
Mt1	-3.96921	-3.67339		ref|Mus musculus metallothionein 1 (Mt1), mRNA [NM_013602]
Akap2	-3.96833	-2.7429		ref|Mus musculus A kinase (PRKA) anchor protein 2 (Akap2), transcript variant 1, mRNA [NM_001035533]
Zfp169	-3.96315	-3.98712		ref|Mus musculus zinc finger protein 169 (Zfp169), transcript variant 1, mRNA [NM_026450]
NAP053480-1	-3.96148	-4.22426		Unknown
NAP033010-1	-3.96022	-3.38933		Unknown
Ccbl2	-3.95951	-3.46245		ref|Mus musculus cysteine conjugate-beta lyase 2 (Ccbl2), mRNA [NM_173763]
Klra13	-3.95585	-4.39501		ref|Mus musculus killer cell lectin-like receptor subfamily A, member 13 (Klra13), mRNA [NM_010647]
D330038O06Rik	-3.95463	-3.87525		ref|Mus musculus RIKEN cDNA D330038O06 gene (D330038O06Rik), mRNA [NM_177899]
Adra1b	-3.95085	-3.8563		ref|Mus musculus adrenergic receptor, alpha 1b (Adra1b), mRNA [NM_007416]
Mpo	-3.94746	-4.99929		ref|Mus musculus myeloperoxidase (Mpo), nuclear gene encoding mitochondrial protein, mRNA [NM_010824]
Olfr1289	-3.94585	-3.99291		ref|Mus musculus olfactory receptor 1289 (Olfr1289), mRNA [NM_146404]
Creld2	-3.94498	-4.09965		ref|Mus musculus cysteine-rich with EGF-like domains 2 (Creld2), mRNA [NM_029720]
Acoxl	-3.94486	-3.94486		ref|Mus musculus acyl-Coenzyme A oxidase-like (Acoxl), mRNA [NM_028765]
Krt76	-3.93943	-4.85421		ref|Mus musculus keratin 76 (Krt76), mRNA [NM_001033177]
Srcin1	-3.93789	-3.85247		ref|Mus musculus SRC kinase signaling inhibitor 1 (Srcin1), mRNA [NM_018873]
Rsad2	-3.93605	-3.15596		ref|Mus musculus radical S-adenosyl methionine domain containing 2 (Rsad2), mRNA [NM_021384]
Nr5a2	-3.9334	-6.3412		ref|Mus musculus nuclear receptor subfamily 5, group A, member 2 (Nr5a2), transcript variant 1, mRNA [NM_030676]
Nppa	-3.93325	-4.68952		ref|Mus musculus natriuretic peptide precursor type A (Nppa), mRNA [NM_008725]
X15378	-3.92664	-2.53313		gb|MMPO Mouse gene for the light and heavy chains of myeloperoxidase [X15378]
Gpr77	-3.924	-3.36876		ref|Mus musculus G protein-coupled receptor 77 (Gpr77), transcript variant 1, mRNA [NM_176912]
Cops7b	-3.92386	-4.2809		gb|Mus musculus 0 day neonate cerebellum cDNA, RIKEN full-length enriched library, clone:C230038M02 product:unclassifiable, full insert sequence. [AK082333]
Dmd	-3.92033	-4.1723		ref|Mus musculus dystrophin, muscular dystrophy (Dmd), mRNA [NM_007868]
Gucy1a3	-3.91823	-3.15641		ref|Mus musculus guanylate cyclase 1, soluble, alpha 3 (Gucy1a3), mRNA [NM_021896]
ENSMUST00000084674	-3.9164	-3.22041		ens|Putative uncharacterized protein [Source:UniProtKB/TrEMBL;Acc:Q8C686] [ENSMUST00000084674]
Gng11	-3.9096	-4.09868		ref|Mus musculus guanine nucleotide binding protein (G protein), gamma 11 (Gng11), mRNA [NM_025331]
ENSMUST00000103266	-3.90952	-3.3214		ens|T-cell receptor beta V gene segment [Source:IMGT/GENE-DB;Acc:TRBV5] [ENSMUST00000103266]
Apod	-3.90881	-3.90881		ref|Mus musculus apolipoprotein D (Apod), mRNA [NM_007470]
Smpdl3a	-3.90663	-4.35942		ref|Mus musculus sphingomyelin phosphodiesterase, acid-like 3A (Smpdl3a), mRNA [NM_020561]
NAP007796-001	-3.90236	-4.35766		Unknown
Pigt	-3.89726	-3.13396		ref|Mus musculus phosphatidylinositol glycan anchor biosynthesis, class T (Pigt), mRNA [NM_133779]
Olfr1030	-3.89692	-2.41124		ref|Mus musculus olfactory receptor 1030 (Olfr1030), mRNA [NM_146588]
Syt5	-3.89126	-2.34953		ref|Mus musculus synaptotagmin V (Syt5), mRNA [NM_016908]
Tmem27	-3.88796	-2.79992		ref|Mus musculus transmembrane protein 27 (Tmem27), mRNA [NM_020626]
Clcnka	-3.88606	-3.88606		ref|Mus musculus chloride channel Ka (Clcnka), transcript variant 1, mRNA [NM_024412]
Olfr8	-3.88541	-4.47119		ref|Mus musculus olfactory receptor 8 (Olfr8), mRNA [NM_207201]
Gimap1	-3.88524	-3.18288		ref|Mus musculus GTPase, IMAP family member 1 (Gimap1), transcript variant 1, mRNA [NM_008376]
Card11	-3.88452	-2.87153		ref|Mus musculus caspase recruitment domain family, member 11 (Card11), mRNA [NM_175362]
Fxyd6	-3.88447	-4.4764		ref|Mus musculus FXYD domain-containing ion transport regulator 6 (Fxyd6), mRNA [NM_022004]
Gpihbp1	-3.88409	-3.94252		ref|Mus musculus GPI-anchored HDL-binding protein 1 (Gpihbp1), mRNA [NM_026730]
Gsx1	-3.88274	-3.62003		ref|Mus musculus GS homeobox 1 (Gsx1), mRNA [NM_008178]
Evi2a	-3.88057	-4.41866		ref|Mus musculus ecotropic viral integration site 2a (Evi2a), transcript variant 1, mRNA [NM_001033711]
S100a4	-3.86895	-3.95964		ref|Mus musculus S100 calcium binding protein A4 (S100a4), mRNA [NM_011311]
Gpr83	-3.86856	-3.38652		ref|Mus musculus G protein-coupled receptor 83 (Gpr83), mRNA [NM_010287]
Cml5	-3.86781	-3.72733		ref|Mus musculus camello-like 5 (Cml5), mRNA [NM_023493]
Slc6a4	-3.86769	-4.02105		ref|Mus musculus solute carrier family 6 (neurotransmitter transporter, serotonin), member 4 (Slc6a4), mRNA [NM_010484]
Tas1r2	-3.86572	-3.29764		ref|Mus musculus taste receptor, type 1, member 2 (Tas1r2), mRNA [NM_031873]
Cldn10a	-3.86526	-3.25646		ref|Mus musculus claudin 10A (Cldn10a), transcript variant b, mRNA [NM_021386]
Igj	-3.8649	-2.47157		ref|Mus musculus immunoglobulin joining chain (Igj), mRNA [NM_152839]
Fgf14	-3.86362	-3.86362		ref|Mus musculus fibroblast growth factor 14 (Fgf14), transcript variant 1, mRNA [NM_010201]
AK030450	-3.86303	-3.86303		gb|Mus musculus adult male pituitary gland cDNA, RIKEN full-length enriched library, clone:5330413L04 product:golgi autoantigen, golgin subfamily a, 3, full insert sequence. [AK030450]
Sdf2l1	-3.85899	-4.05939		ref|Mus musculus stromal cell-derived factor 2-like 1 (Sdf2l1), mRNA [NM_022324]
ENSMUST00000056256	-3.85837	-3.26455		ens|Putative uncharacterized protein [Source:UniProtKB/TrEMBL;Acc:Q9D443] [ENSMUST00000056256]
Mrvi1	-3.85501	-3.38511		ref|Mus musculus MRV integration site 1 (Mrvi1), transcript variant 2, mRNA [NM_194464]
Zdbf2	-3.85496	-3.85496		ref|Mus musculus zinc finger, DBF-type containing 2 (Zdbf2), mRNA [NM_028673]
Tspan18	-3.85147	-4.79398		ref|PREDICTED: Mus musculus hypothetical protein LOC100042789 (LOC100042789), mRNA [XM_001478824]
ENSMUST00000060283	-3.8504	-3.8504		ens|Gm568 protein Fragment [Source:UniProtKB/TrEMBL;Acc:Q8R022] [ENSMUST00000060283]
V1rj3	-3.8497	-3.75713		ref|Mus musculus vomeronasal 1 receptor, J3 (V1rj3), mRNA [NM_145847]
Foxk1	-3.84886	-4.35359		ref|Mus musculus forkhead box K1 (Foxk1), mRNA [NM_199068]
Fat3	-3.84792	-3.30797		ref|Mus musculus FAT tumor suppressor homolog 3 (Drosophila) (Fat3), mRNA [NM_001080814]
Cidec	-3.84722	-2.79153		ref|Mus musculus cell death-inducing DFFA-like effector c (Cidec), mRNA [NM_178373]
H2-Aa	-3.84647	-3.4014		ref|Mus musculus histocompatibility 2, class II antigen A, alpha (H2-Aa), mRNA [NM_010378]
BB755555	-3.84509	-4.68897		gb|BB755555 RIKEN full-length enriched, melanocyte Mus musculus cDNA clone G270062I20 3', mRNA sequence [BB755555]
NAP067254-1	-3.84167	-4.12832		Unknown
Eng	-3.84043	-3.72711		ref|Mus musculus endoglin (Eng), transcript variant 1, mRNA [NM_007932]
Grap	-3.83907	-3.48117		ref|Mus musculus GRB2-related adaptor protein (Grap), mRNA [NM_027817]
Ltbp4	-3.8358	-2.90117		ref|Mus musculus latent transforming growth factor beta binding protein 4 (Ltbp4), transcript variant 1, mRNA [NM_175641]
ENSMUST00000070000	-3.83465	-2.59915		ens|Rho GTPase-activating protein 24 (Rho-type GTPase-activating protein 24) [Source:UniProtKB/Swiss-Prot;Acc:Q8C4V1] [ENSMUST00000070000]
Ckap5	-3.83238	-3.83238		gb|Mus musculus 10 days lactation, adult female mammary gland cDNA, RIKEN full-length enriched library, clone:D730027C18 product:unclassifiable, full insert sequence. [AK052813]
NAP038270-1	-3.83185	-3.83185		Unknown
NAP025923-1	-3.82979	-3.82979		Unknown
ENSMUST00000080911	-3.82964	-3.66539		ens|Putative uncharacterized protein Fragment [Source:UniProtKB/TrEMBL;Acc:Q9CTM4] [ENSMUST00000080911]
Il27	-3.82847	-3.27185		ref|Mus musculus interleukin 27 (Il27), mRNA [NM_145636]
Olfr1131	-3.82806	-3.58822		ref|Mus musculus olfactory receptor 1131 (Olfr1131), mRNA [NM_146658]
Stard13	-3.8276	-3.85575		ref|Mus musculus StAR-related lipid transfer (START) domain containing 13 (Stard13), transcript variant 2, mRNA [NM_146258]
Gnat2	-3.82718	-3.71965		ref|Mus musculus guanine nucleotide binding protein, alpha transducing 2 (Gnat2), mRNA [NM_008141]
Kcnh6	-3.82717	-4.13083		ref|Mus musculus potassium voltage-gated channel, subfamily H (eag-related), member 6 (Kcnh6), mRNA [NM_001037712]
2010001M09Rik	-3.82674	-3.66423		ref|Mus musculus RIKEN cDNA 2010001M09 gene (2010001M09Rik), mRNA [NM_027222]
Olfr1112	-3.82401	-3.82401		ref|Mus musculus olfactory receptor 1112 (Olfr1112), mRNA [NM_146661]
Tceal3	-3.8219	-2.51887		ref|Mus musculus transcription elongation factor A (SII)-like 3 (Tceal3), mRNA [NM_001029978]
Pmp22	-3.81991	-3.67821		ref|Mus musculus peripheral myelin protein 22 (Pmp22), mRNA [NM_008885]
Atg12	-3.81984	-3.84321		ref|Mus musculus autophagy-related 12 (yeast) (Atg12), mRNA [NM_026217]
1700021J08Rik	-3.81958	-3.39184		gb|Mus musculus adult male testis cDNA, RIKEN full-length enriched library, clone:1700021J08 product:unclassifiable, full insert sequence. [AK006209]
Ift20	-3.81824	-4.10087		ref|Mus musculus intraflagellar transport 20 homolog (Chlamydomonas) (Ift20), mRNA [NM_018854]
Zfp536	-3.81722	-4.97228		ref|Mus musculus zinc finger protein 536 (Zfp536), mRNA [NM_172385]
Best2	-3.81515	-3.54919		ref|Mus musculus bestrophin 2 (Best2), transcript variant 1, mRNA [NM_145388]
Asb2	-3.8149	-3.78153		ref|Mus musculus ankyrin repeat and SOCS box-containing 2 (Asb2), mRNA [NM_023049]
Gng8	-3.81419	-3.51474		ref|Mus musculus guanine nucleotide binding protein (G protein), gamma 8 (Gng8), mRNA [NM_010320]
Pgf	-3.81252	-3.68536		ref|Mus musculus placental growth factor (Pgf), mRNA [NM_008827]
Darc	-3.8122	-2.33637		ref|Mus musculus Duffy blood group, chemokine receptor (Darc), mRNA [NM_010045]
Cenpv	-3.81211	-4.2847		ref|Mus musculus centromere protein V (Cenpv), mRNA [NM_028448]
Gsn	-3.81017	-3.93384		ref|Mus musculus gelsolin (Gsn), mRNA [NM_146120]
Il20ra	-3.8089	-3.17644		ref|Mus musculus interleukin 20 receptor, alpha (Il20ra), mRNA [NM_172786]
Rhox9	-3.80753	-3.24212		ref|Mus musculus reproductive homeobox 9 (Rhox9), mRNA [NM_023894]
Aldh18a1	-3.80567	-3.45035		ref|Mus musculus aldehyde dehydrogenase 18 family, member A1 (Aldh18a1), nuclear gene encoding mitochondrial protein, transcript variant 1, mRNA [NM_019698]
Npr2	-3.80155	-2.69764		ref|Mus musculus natriuretic peptide receptor 2 (Npr2), mRNA [NM_173788]
Slc16a5	-3.79797	-4.23937		ref|Mus musculus solute carrier family 16 (monocarboxylic acid transporters), member 5 (Slc16a5), mRNA [NM_001080934]
Cytip	-3.79611	-4.28051		ref|Mus musculus cytohesin 1 interacting protein (Cytip), mRNA [NM_139200]
Gigyf1	-3.7919	-3.95116		ref|Mus musculus GRB10 interacting GYF protein 1 (Gigyf1), mRNA [NM_031408]
ENSMUST00000047317	-3.7906	-3.7906		ens|Leucine-rich repeat and fibronectin type-III domain-containing protein 5 Precursor [Source:UniProtKB/Swiss-Prot;Acc:Q8BXA0] [ENSMUST00000047317]
Pdgfrb	-3.78433	-2.93129		ref|Mus musculus platelet derived growth factor receptor, beta polypeptide (Pdgfrb), transcript variant 2, mRNA [NM_008809]
Rgs11	-3.78197	-3.08415		ref|Mus musculus regulator of G-protein signaling 11 (Rgs11), mRNA [NM_001081069]
Cyp2c55	-3.78065	-2.68036		ref|Mus musculus cytochrome P450, family 2, subfamily c, polypeptide 55 (Cyp2c55), mRNA [NM_028089]
Pcdh18	-3.78057	-3.79998		ref|Mus musculus protocadherin 18 (Pcdh18), mRNA [NM_130448]
L1Md-Tf30	-3.77991	-3.80439		gb|Mus musculus 12 days embryo embryonic body between diaphragm region and neck cDNA, RIKEN full-length enriched library, clone:9430076C16 product:L1 repeat, Tf subfamily, member 30, full insert sequence. [AK035032]
Pecam1	-3.77984	-2.73209		ref|Mus musculus platelet/endothelial cell adhesion molecule 1 (Pecam1), transcript variant 2, mRNA [NM_001032378]
Slc2a6	-3.77937	-4.23982		ref|Mus musculus solute carrier family 2 (facilitated glucose transporter), member 6 (Slc2a6), mRNA [NM_172659]
Slc2a5	-3.77844	-2.9705		ref|Mus musculus solute carrier family 2 (facilitated glucose transporter), member 5 (Slc2a5), mRNA [NM_019741]
Cyp3a13	-3.77772	-6.52643		ref|Mus musculus cytochrome P450, family 3, subfamily a, polypeptide 13 (Cyp3a13), mRNA [NM_007819]
Pax3	-3.77439	-3.21068		ref|Mus musculus paired box gene 3 (Pax3), transcript variant 1, mRNA [NM_008781]
Gm1337	-3.77173	-3.29211		ref|Mus musculus predicted gene 1337 (Gm1337), mRNA [NM_001081971]
Chst11	-3.77158	-3.79515		ref|Mus musculus carbohydrate sulfotransferase 11 (Chst11), mRNA [NM_021439]
Tcf15	-3.76652	-6.0107		ref|Mus musculus transcription factor 15 (Tcf15), mRNA [NM_009328]
Fam134b	-3.76637	-3.81931		ref|Mus musculus family with sequence similarity 134, member B (Fam134b), transcript variant 2, mRNA [NM_025459]
AK054427	-3.76554	-2.39085		gb|Mus musculus 2 days pregnant adult female ovary cDNA, RIKEN full-length enriched library, clone:E330024N10 product:unclassifiable, full insert sequence. [AK054427]
Dmrt3	-3.76417	-4.82099		ref|Mus musculus doublesex and mab-3 related transcription factor 3 (Dmrt3), mRNA [NM_177360]
Serp1	-3.76402	-3.54576		ref|Mus musculus stress-associated endoplasmic reticulum protein 1 (Serp1), mRNA [NM_030685]
2410018E23Rik	-3.76324	-2.43381		ref|PREDICTED: Mus musculus RIKEN cDNA 2410018E23 gene (2410018E23Rik), mRNA [XM_912668]
CF747846	-3.76106	-3.21526		gb|UI-M-HE0-cme-e-06-0-UI.r1 NIH_BMAP_HE0 Mus musculus cDNA clone IMAGE:30629765 5', mRNA sequence [CF747846]
Padi2	-3.75935	-3.04145		ref|Mus musculus peptidyl arginine deiminase, type II (Padi2), mRNA [NM_008812]
Fcgr2b	-3.75684	-3.90789		ref|Mus musculus Fc receptor, IgG, low affinity IIb (Fcgr2b), transcript variant 1, mRNA [NM_001077189]
Ptms	-3.75534	-4.65151		ref|Mus musculus parathymosin (Ptms), mRNA [NM_026988]
1700113O17Rik	-3.75227	-2.5042		ref|Mus musculus RIKEN cDNA 1700113O17 gene (1700113O17Rik), mRNA [NM_026627]
Slc17a2	-3.74837	-4.24471		ref|Mus musculus solute carrier family 17 (sodium phosphate), member 2 (Slc17a2), mRNA [NM_144836]
4930434E21Rik	-3.74589	-4.15089		ref|Mus musculus RIKEN cDNA 4930434E21 gene (4930434E21Rik), mRNA [NM_029440]
Scml4	-3.74449	-4.05825		ref|Mus musculus sex comb on midleg-like 4 (Drosophila) (Scml4), mRNA [NM_172938]
ENSMUST00000036360	-3.74363	-3.37423		ens|Uncharacterized protein C1orf54 homolog Precursor (Protein L259) [Source:UniProtKB/Swiss-Prot;Acc:Q8R2K8] [ENSMUST00000036360]
ENSMUST00000119647	-3.74204	-3.05519		ens|C2 domain-containing protein 3 [Source:UniProtKB/Swiss-Prot;Acc:Q52KB6] [ENSMUST00000119647]
Olfr32	-3.74131	-4.12113		ref|Mus musculus olfactory receptor 32 (Olfr32), mRNA [NM_010980]
Olfr1216	-3.7388	-2.8447		ref|Mus musculus olfactory receptor 1216 (Olfr1216), mRNA [NM_146893]
U15647	-3.73636	-3.24078		gb|Mus musculus (ORF 1) and reverse transcriptase (ORF 2) genes, complete cds. [U15647]
AI839650	-3.73507	-3.91179		gb|AI839650 UI-M-AJ0-aax-g-09-0-UI.s2 NIH_BMAP_MOB Mus musculus cDNA clone UI-M-AJ0-aax-g-09-0-UI 3', mRNA sequence [AI839650]
ENSMUST00000026854	-3.73497	-3.73497		ens|Cytosolic carboxypeptidase 4 (EC 3.4.17.-)(ATP/GTP-binding protein-like 1) [Source:UniProtKB/Swiss-Prot;Acc:Q09M05] [ENSMUST00000026854]
Fn3k	-3.73437	-2.56005		ref|Mus musculus fructosamine 3 kinase (Fn3k), transcript variant 1, mRNA [NM_022014]
1600015I10Rik	-3.73205	-3.24247		ref|Mus musculus RIKEN cDNA 1600015I10 gene (1600015I10Rik), mRNA [NM_001081273]
Havcr1	-3.73113	-5.35865		ref|Mus musculus hepatitis A virus cellular receptor 1 (Havcr1), transcript variant 1, mRNA [NM_134248]
Bet1	-3.73058	-3.07988		ref|Mus musculus blocked early in transport 1 homolog (S. cerevisiae) (Bet1), mRNA [NM_009748]
4930425F17Rik	-3.72757	-3.72757		ref|PREDICTED: Mus musculus RIKEN cDNA 4930425F17 gene (4930425F17Rik), mRNA [XM_001480633]
Gla	-3.72732	-2.77476		gb|Mus musculus alpha-galactosidase A mRNA, complete cds. [U34071]
Mfap2	-3.72027	-4.78056		ref|Mus musculus microfibrillar-associated protein 2 (Mfap2), transcript variant 1, mRNA [NM_008546]
4933427C19Rik	-3.71957	-3.71957		gb|Mus musculus adult male testis cDNA, RIKEN full-length enriched library, clone:4933427C19 product:unclassifiable, full insert sequence. [AK016944]
Mc2r	-3.71866	-3.12901		ref|Mus musculus melanocortin 2 receptor (Mc2r), mRNA [NM_008560]
Dagla	-3.71739	-3.61751		ref|Mus musculus diacylglycerol lipase, alpha (Dagla), mRNA [NM_198114]
Scn4a	-3.71434	-4.25002		ref|Mus musculus sodium channel, voltage-gated, type IV, alpha (Scn4a), mRNA [NM_133199]
E130119H09Rik	-3.71144	-3.98532		gb|Mus musculus 0 day neonate eyeball cDNA, RIKEN full-length enriched library, clone:E130119H09 product:unclassifiable, full insert sequence. [AK021396]
2410076I21Rik	-3.71078	-3.58299		ref|Mus musculus RIKEN cDNA 2410076I21 gene (2410076I21Rik), mRNA [NM_028598]
Slc25a35	-3.70844	-4.62196		ref|Mus musculus solute carrier family 25, member 35 (Slc25a35), mRNA [NM_028048]
C1qtnf5	-3.70773	-3.3317		ref|Mus musculus C1q and tumor necrosis factor related protein 5 (C1qtnf5), transcript variant 1, mRNA [NM_145613]
H2-Eb1	-3.70243	-3.01498		gb|Mouse mRNA for I-A beta NOD. [X52641]
C2cd3	-3.70159	-3.43657		ref|Mus musculus C2 calcium-dependent domain containing 3 (C2cd3), mRNA [NM_001017985]
9230112J17Rik	-3.70053	-2.86886		gb|Mus musculus adult male hypothalamus cDNA, RIKEN full-length enriched library, clone:A230052I24 product:unclassifiable, full insert sequence. [AK038653]
Lyl1	-3.70042	-3.51451		ref|Mus musculus lymphoblastomic leukemia 1 (Lyl1), mRNA [NM_008535]
Slc16a7	-3.69461	-4.30496		ref|Mus musculus solute carrier family 16 (monocarboxylic acid transporters), member 7 (Slc16a7), mRNA [NM_011391]
Olfr700	-3.6928	-5.33587		ref|Mus musculus olfactory receptor 700 (Olfr700), mRNA [NM_146600]
Tspan5	-3.6904	-2.82225		ref|Mus musculus tetraspanin 5 (Tspan5), mRNA [NM_019571]
ENSMUST00000060220	-3.68956	-3.68956		ens|Putative uncharacterized protein [Source:UniProtKB/TrEMBL;Acc:Q9D500] [ENSMUST00000060220]
Mrc1	-3.68936	-2.7574		ref|Mus musculus mannose receptor, C type 1 (Mrc1), mRNA [NM_008625]
Mapt	-3.68922	-4.24156		ref|Mus musculus microtubule-associated protein tau (Mapt), transcript variant 1, mRNA [NM_001038609]
Retnla	-3.68381	-3.68381		ref|Mus musculus resistin like alpha (Retnla), mRNA [NM_020509]
ENSMUST00000061914	-3.68317	-3.90553		ens|hypothetical protein LOC240945 [Source:RefSeq peptide;Acc:NP_808392] [ENSMUST00000061914]
Kctd12b	-3.6794	-4.6332		ref|Mus musculus potassium channel tetramerisation domain containing 12b (Kctd12b), mRNA [NM_175429]
Bckdhb	-3.6794	-3.80332		ref|Mus musculus branched chain ketoacid dehydrogenase E1, beta polypeptide (Bckdhb), nuclear gene encoding mitochondrial protein, mRNA [NM_199195]
Igfals	-3.67738	-2.37007		ref|Mus musculus insulin-like growth factor binding protein, acid labile subunit (Igfals), mRNA [NM_008340]
Fabp3	-3.67713	-3.40108		ref|Mus musculus fatty acid binding protein 3, muscle and heart (Fabp3), mRNA [NM_010174]
Atf5	-3.67573	-2.82823		ref|Mus musculus activating transcription factor 5 (Atf5), transcript variant 1, mRNA [NM_030693]
Defb22	-3.67516	-3.07664		ref|Mus musculus defensin beta 22 (Defb22), mRNA [NM_001002791]
ENSMUST00000066153	-3.66959	-4.37921		ens|Collagen alpha3(VI) Precursor; Fragment [Source:UniProtKB/TrEMBL;Acc:Q9Z0I9] [ENSMUST00000066153]
D930015E06Rik	-3.66808	-3.85744		gb|Mus musculus 2 days neonate thymus thymic cells cDNA, RIKEN full-length enriched library, clone:E430020C19 product:hypothetical protein, full insert sequence. [AK153996]
Pld4	-3.66759	-3.53488		ref|Mus musculus phospholipase D family, member 4 (Pld4), mRNA [NM_178911]
Olfr1474	-3.66716	-3.40989		ref|Mus musculus olfactory receptor 1474 (Olfr1474), mRNA [NM_001011842]
Abcg5	-3.66363	-3.97843		ref|Mus musculus ATP-binding cassette, sub-family G (WHITE), member 5 (Abcg5), mRNA [NM_031884]
Tsku	-3.6635	-3.40519		ref|Mus musculus tsukushin (Tsku), transcript variant 3, mRNA [NM_001024619]
Ctsr	-3.66343	-4.19682		ref|Mus musculus cathepsin R (Ctsr), mRNA [NM_020284]
Txk	-3.65813	-2.62392		ref|Mus musculus TXK tyrosine kinase (Txk), transcript variant 2, mRNA [NM_013698]
Sema4a	-3.65631	-3.76962		ref|Mus musculus sema domain, immunoglobulin domain (Ig), transmembrane domain (TM) and short cytoplasmic domain, (semaphorin) 4A (Sema4a), transcript variant 1, mRNA [NM_013658]
Pou5f2	-3.65344	-2.33456		ref|Mus musculus POU domain class 5, transcription factor 2 (Pou5f2), mRNA [NM_029315]
Ednra	-3.6528	-3.6528		ref|Mus musculus endothelin receptor type A (Ednra), mRNA [NM_010332]
AK083553	-3.65233	-2.79504		gb|Mus musculus 9 days embryo whole body cDNA, RIKEN full-length enriched library, clone:D030044A08 product:unclassifiable, full insert sequence. [AK083553]
2010300C02Rik	-3.65007	-3.74817		ref|Mus musculus RIKEN cDNA 2010300C02 gene (2010300C02Rik), mRNA [NM_028096]
Dmbt1	-3.64837	-3.64011		ref|Mus musculus deleted in malignant brain tumors 1 (Dmbt1), mRNA [NM_007769]
Elf4	-3.64794	-2.51783		gb|Mus musculus 13 days embryo lung cDNA, RIKEN full-length enriched library, clone:D430006M22 product:hypothetical protein, full insert sequence. [AK084896]
Ddr2	-3.64445	-3.40224		ref|Mus musculus discoidin domain receptor family, member 2 (Ddr2), mRNA [NM_022563]
Ifit1	-3.64259	-3.32601		ref|Mus musculus interferon-induced protein with tetratricopeptide repeats 1 (Ifit1), mRNA [NM_008331]
L3mbtl4	-3.6419	-3.89217		ref|Mus musculus l(3)mbt-like 4 (Drosophila) (L3mbtl4), mRNA [NM_177278]
Ppfia4	-3.64107	-4.59336		ref|Mus musculus protein tyrosine phosphatase, receptor type, f polypeptide (PTPRF), interacting protein (liprin), alpha 4 (Ppfia4), mRNA [NM_001144855]
Tnp1	-3.63955	-4.15641		ref|Mus musculus transition protein 1 (Tnp1), mRNA [NM_009407]
Satb1	-3.63697	-3.63697		gb|Mus musculus 0 day neonate thymus cDNA, RIKEN full-length enriched library, clone:A430104A14 product:special AT-rich sequence binding protein 1, full insert sequence. [AK040502]
4930405A10Rik	-3.6366	-3.6366		gb|Mus musculus adult male testis cDNA, RIKEN full-length enriched library, clone:4930405A10 product:hypothetical protein, full insert sequence. [AK015091]
ENSMUST00000103359	-3.63637	-3.63637		ens|Immunoglobulin Kappa light chain V gene segment [Source:IMGT/GENE-DB;Acc:IGKV4-55] [ENSMUST00000103359]
ENSMUST00000053559	-3.63268	-3.9844		ens|Putative uncharacterized protein [Source:UniProtKB/TrEMBL;Acc:Q8C331] [ENSMUST00000053559]
Hoxb7	-3.63246	-3.30863		ref|Mus musculus homeobox B7 (Hoxb7), mRNA [NM_010460]
A730041O05Rik	-3.63081	-3.63081		gb|Mus musculus adult male aorta and vein cDNA, RIKEN full-length enriched library, clone:A530072M11 product:unclassifiable, full insert sequence. [AK080160]
NAP052007-1	-3.62487	-2.4999		tc|Q4V781_MOUSE (Q4V781) BC005764 protein, partial (11%) [TC1735696]
Eya1	-3.62432	-3.81397		ref|Mus musculus eyes absent 1 homolog (Drosophila) (Eya1), mRNA [NM_010164]
Ankk1	-3.62315	-2.97537		ref|Mus musculus ankyrin repeat and kinase domain containing 1 (Ankk1), mRNA [NM_172922]
AK081475	-3.62146	-3.62146		gb|Mus musculus 16 days embryo head cDNA, RIKEN full-length enriched library, clone:C130019O15 product:unclassifiable, full insert sequence. [AK081475]
Col9a2	-3.62052	-3.22294		ref|Mus musculus collagen, type IX, alpha 2 (Col9a2), mRNA [NM_007741]
Abcb4	-3.62042	-2.80417		ref|Mus musculus ATP-binding cassette, sub-family B (MDR/TAP), member 4 (Abcb4), mRNA [NM_008830]
NAP050776-1	-3.61879	-2.56942		Unknown
Bub1	-3.61614	-3.883		ref|Mus musculus budding uninhibited by benzimidazoles 1 homolog (S. cerevisiae) (Bub1), transcript variant 1, mRNA [NM_001113179]
Hgfac	-3.60888	-3.38618		ref|Mus musculus hepatocyte growth factor activator (Hgfac), mRNA [NM_019447]
Cab39l	-3.60818	-3.06083		gb|Mus musculus calcium binding protein 39-like, mRNA (cDNA clone IMAGE:5043464), with apparent retained intron. [BC034159]
Crispld2	-3.60698	-3.70406		ref|Mus musculus cysteine-rich secretory protein LCCL domain containing 2 (Crispld2), mRNA [NM_030209]
LOC639988	-3.60677	-3.32755		ref|PREDICTED: Mus musculus similar to immunoglobulin gamma-chain (LOC639988), mRNA [XM_916675]
Olfr1350	-3.60669	-4.10126		ref|Mus musculus olfactory receptor 1350 (Olfr1350), mRNA [NM_146389]
Nudt22	-3.60664	-3.48828		ref|Mus musculus nudix (nucleoside diphosphate linked moiety X)-type motif 22 (Nudt22), mRNA [NM_026675]
Btk	-3.60462	-2.76673		ref|Mus musculus Bruton agammaglobulinemia tyrosine kinase (Btk), mRNA [NM_013482]
Ppp1r1a	-3.60455	-5.51779		ref|Mus musculus protein phosphatase 1, regulatory (inhibitor) subunit 1A (Ppp1r1a), mRNA [NM_021391]
Fez1	-3.60391	-3.14308		ens|Fasciculation and elongation protein zeta-1 (Zygin-1)(Zygin I) [Source:UniProtKB/Swiss-Prot;Acc:Q8K0X8] [ENSMUST00000034630]
Crabp1	-3.60344	-3.46961		ref|Mus musculus cellular retinoic acid binding protein I (Crabp1), mRNA [NM_013496]
Slc6a15	-3.60333	-4.07835		ref|Mus musculus solute carrier family 6 (neurotransmitter transporter), member 15 (Slc6a15), mRNA [NM_175328]
Cpn1	-3.60263	-2.41002		gb|Mus musculus adult male cecum cDNA, RIKEN full-length enriched library, clone:9130203L14 product:carboxypeptidase N, polypeptide 1, 50kD, full insert sequence. [AK033629]
Klk9	-3.59994	-5.20028		ref|Mus musculus kallikrein related-peptidase 9 (Klk9), mRNA [NM_028660]
Boc	-3.59976	-4.28116		ref|Mus musculus biregional cell adhesion molecule-related/down-regulated by oncogenes (Cdon) binding protein (Boc), mRNA [NM_172506]
Cga	-3.59697	-4.55865		ref|Mus musculus glycoprotein hormones, alpha subunit (Cga), mRNA [NM_009889]
Cd8a	-3.5969	-3.5969		ref|Mus musculus CD8 antigen, alpha chain (Cd8a), transcript variant 1, mRNA [NM_001081110]
Dupd1	-3.59657	-5.00839		ref|Mus musculus dual specificity phosphatase and pro isomerase domain containing 1 (Dupd1), mRNA [NM_001013826]
Arx	-3.59562	-3.01335		ref|Mus musculus aristaless related homeobox (Arx), mRNA [NM_007492]
Rgs5	-3.59507	-3.59507		ref|Mus musculus regulator of G-protein signaling 5 (Rgs5), mRNA [NM_009063]
Neat1	-3.59337	-2.5141		ref|Mus musculus nuclear paraspeckle assembly transcript 1 (non-protein coding) (Neat1), non-coding RNA [NR_003513]
Syt7	-3.59273	-3.6138		ref|Mus musculus synaptotagmin VII (Syt7), transcript variant 3, mRNA [NM_173068]
Col1a2	-3.59207	-3.67123		ref|Mus musculus collagen, type I, alpha 2 (Col1a2), mRNA [NM_007743]
Jak3	-3.5881	-3.54897		ref|Mus musculus Janus kinase 3 (Jak3), mRNA [NM_010589]
Nfam1	-3.57988	-3.26999		ref|Mus musculus Nfat activating molecule with ITAM motif 1 (Nfam1), mRNA [NM_028728]
Fign	-3.57666	-4.44257		ref|Mus musculus fidgetin (Fign), mRNA [NM_021716]
Ahcy	-3.57617	-4.37523		ref|Mus musculus S-adenosylhomocysteine hydrolase (Ahcy), mRNA [NM_016661]
Mul1	-3.5761	-3.96131		ref|Mus musculus mitochondrial ubiquitin ligase activator of NFKB 1 (Mul1), nuclear gene encoding mitochondrial protein, mRNA [NM_026689]
Pdyn	-3.57578	-3.68648		ens|Proenkephalin-B Precursor (Beta-neoendorphin-dynorphin)(Preprodynorphin) [Contains Alpha-neoendorphin;Beta-neoendorphin;Big dynorphin(Big Dyn);Dynorphin A(1-17)(Dynorphin A)(Dyn-A17);Dynorphin A(1-13);Dynorphin A(1-8);Leu-enkephalin;Rimorphin(Dynorphi
Slc38a4	-3.57524	-4.12118		ref|Mus musculus solute carrier family 38, member 4 (Slc38a4), mRNA [NM_027052]
Cdgap	-3.57382	-3.31727		ref|Mus musculus CDC42 GTPase-activating protein (Cdgap), mRNA [NM_020260]
Sufu	-3.57362	-3.75388		ref|Mus musculus suppressor of fused homolog (Drosophila) (Sufu), transcript variant 1, mRNA [NM_015752]
Smyd1	-3.5724	-3.61679		ref|Mus musculus SET and MYND domain containing 1 (Smyd1), transcript variant 2, mRNA [NM_009762]
AK082584	-3.57169	-3.78219		gb|Mus musculus 0 day neonate cerebellum cDNA, RIKEN full-length enriched library, clone:C230066H11 product:unclassifiable, full insert sequence. [AK082584]
Bglap1	-3.56908	-3.52265		ref|Mus musculus bone gamma carboxyglutamate protein 1 (Bglap1), transcript variant 1, mRNA [NM_007541]
Synm	-3.56844	-6.31748		ref|Mus musculus synemin, intermediate filament protein (Synm), transcript variant 1, mRNA [NM_201639]
Ptn	-3.56702	-3.6565		ref|Mus musculus pleiotrophin (Ptn), mRNA [NM_008973]
Dnmt3l	-3.56451	-3.96536		ref|Mus musculus DNA (cytosine-5-)-methyltransferase 3-like (Dnmt3l), transcript variant 1, mRNA [NM_019448]
Cgref1	-3.5644	-2.47251		ref|Mus musculus cell growth regulator with EF hand domain 1 (Cgref1), transcript variant 1, mRNA [NM_026770]
ENSMUST00000103537	-3.56401	-3.41743		ens|Immunoglobulin heavy chain V gene segment [Source:IMGT/GENE-DB;Acc:IGHV1S12] [ENSMUST00000103537]
ENSMUST00000055564	-3.56242	-3.17498		ens|Putative uncharacterized proteinA230074B11Rik proteinRIKEN cDNA A230074B11, isoform CRA_b ;; [Source:UniProtKB/TrEMBL;Acc:Q8BH17] [ENSMUST00000055564]
Figf	-3.56182	-2.93205		ref|Mus musculus c-fos induced growth factor (Figf), mRNA [NM_010216]
Pcx	-3.5614	-3.35772		ref|Mus musculus pyruvate carboxylase (Pcx), nuclear gene encoding mitochondrial protein, transcript variant 2, mRNA [NM_008797]
LOC631518	-3.55832	-3.44624		ref|PREDICTED: Mus musculus similar to RGD1359202 protein (LOC631518), mRNA [XM_905362]
Tyrobp	-3.5577	-3.20973		ref|Mus musculus TYRO protein tyrosine kinase binding protein (Tyrobp), mRNA [NM_011662]
Zscan10	-3.55252	-3.48125		ref|Mus musculus zinc finger and SCAN domain containing 10 (Zscan10), mRNA [NM_001033425]
Ear11	-3.55203	-3.96163		ref|Mus musculus eosinophil-associated, ribonuclease A family, member 11 (Ear11), mRNA [NM_053113]
Mybpc3	-3.54988	-3.48014		ref|Mus musculus myosin binding protein C, cardiac (Mybpc3), mRNA [NM_008653]
Rimbp2	-3.54987	-3.54987		gb|Mus musculus mRNA for mKIAA0318 protein. [AK122245]
Ak1	-3.54882	-3.01969		ref|Mus musculus adenylate kinase 1 (Ak1), mRNA [NM_021515]
Muc3	-3.53963	-3.82953		ref|PREDICTED: Mus musculus mucin 3, intestinal (Muc3), mRNA [XM_001478962]
Trmu	-3.53917	-3.53917		gb|Mus musculus adult male aorta and vein cDNA, RIKEN full-length enriched library, clone:A530081E16 product:unclassifiable, full insert sequence. [AK041084]
Lpar1	-3.53792	-2.65286		ref|Mus musculus lysophosphatidic acid receptor 1 (Lpar1), transcript variant 1, mRNA [NM_010336]
Ube3c	-3.53585	-4.04349		ref|Mus musculus ubiquitin protein ligase E3C (Ube3c), mRNA [NM_133907]
Lao1	-3.53559	-3.53559		ref|Mus musculus L-amino acid oxidase 1 (Lao1), mRNA [NM_133892]
Batf	-3.53508	-3.21108		ref|Mus musculus basic leucine zipper transcription factor, ATF-like (Batf), mRNA [NM_016767]
Cst6	-3.53245	-3.14686		ref|Mus musculus cystatin E/M (Cst6), mRNA [NM_028623]
Alox5ap	-3.53236	-3.42823		ref|Mus musculus arachidonate 5-lipoxygenase activating protein (Alox5ap), mRNA [NM_009663]
Arhgap25	-3.53214	-3.53059		ref|Mus musculus Rho GTPase activating protein 25 (Arhgap25), transcript variant 1, mRNA [NM_001037727]
AK033900	-3.53021	-3.53021		gb|Mus musculus adult male diencephalon cDNA, RIKEN full-length enriched library, clone:9330112I12 product:hypothetical protein, full insert sequence. [AK033900]
Twist2	-3.52936	-3.42554		ref|Mus musculus twist homolog 2 (Drosophila) (Twist2), mRNA [NM_007855]
Bcl6b	-3.52806	-2.91374		ref|Mus musculus B-cell CLL/lymphoma 6, member B (Bcl6b), mRNA [NM_007528]
ENSMUST00000020732	-3.52705	-2.98625		ens|Obscurin (EC 2.7.11.1)(Obscurin-myosin light chain kinase)(Obscurin-MLCK)(Obscurin-RhoGEF) [Source:UniProtKB/Swiss-Prot;Acc:A2AAJ9] [ENSMUST00000020732]
NAP103592-1	-3.52651	-3.58317		Unknown
Nckap1l	-3.52605	-3.00117		ref|Mus musculus NCK associated protein 1 like (Nckap1l), mRNA [NM_153505]
Scg2	-3.5231	-3.80128		ref|Mus musculus secretogranin II (Scg2), mRNA [NM_009129]
Mybph	-3.52264	-2.7905		ref|Mus musculus myosin binding protein H (Mybph), mRNA [NM_016749]
ENSMUST00000093793	-3.52035	-3.52035		ens|interleukin 20 receptor beta precursor [Source:RefSeq peptide;Acc:NP_001028715] [ENSMUST00000093793]
Stk33	-3.51532	-2.55322		ref|Mus musculus serine/threonine kinase 33 (Stk33), mRNA [NM_054103]
Intu	-3.51061	-3.00825		ref|Mus musculus inturned planar cell polarity effector homolog (Drosophila) (Intu), mRNA [NM_175515]
Gm9829	-3.50922	-3.45365		ref|PREDICTED: Mus musculus similar to cDNA sequence AY026312 (LOC100040191), mRNA [XM_001474241]
Alx4	-3.50619	-2.94006		ref|Mus musculus aristaless-like homeobox 4 (Alx4), mRNA [NM_007442]
A_52_P1173798	-3.50572	-3.50572		Unknown
Selp	-3.50515	-4.03204		ref|Mus musculus selectin, platelet (Selp), mRNA [NM_011347]
NAP063087-1	-3.50396	-3.50396		Unknown
Dapk2	-3.50278	-3.01019		ref|Mus musculus death-associated protein kinase 2 (Dapk2), mRNA [NM_010019]
Rac2	-3.50077	-3.2893		ref|Mus musculus RAS-related C3 botulinum substrate 2 (Rac2), mRNA [NM_009008]
NAP072161-1	-3.50036	-3.39486		Unknown
Prl2c5	-3.50024	-2.727		ref|Mus musculus prolactin family 2, subfamily c, member 5 (Prl2c5), mRNA [NM_181852]
Ar	-3.49901	-3.4727		ref|Mus musculus androgen receptor (Ar), mRNA [NM_013476]
Prrx1	-3.49769	-3.71879		ref|Mus musculus paired related homeobox 1 (Prrx1), transcript variant 2, mRNA [NM_175686]
2310002L09Rik	-3.49459	-2.72198		ref|Mus musculus RIKEN cDNA 2310002L09 gene (2310002L09Rik), transcript variant 1, mRNA [NM_027981]
Edem2	-3.49391	-3.31977		ref|Mus musculus ER degradation enhancer, mannosidase alpha-like 2 (Edem2), mRNA [NM_145537]
Efhc2	-3.4938	-3.48008		ref|Mus musculus EF-hand domain (C-terminal) containing 2 (Efhc2), mRNA [NM_028916]
Mep1a	-3.49341	-3.59304		ref|Mus musculus meprin 1 alpha (Mep1a), mRNA [NM_008585]
Insrr	-3.49212	-2.3968		ref|Mus musculus insulin receptor-related receptor (Insrr), mRNA [NM_011832]
Coro1a	-3.49127	-3.82199		ref|Mus musculus coronin, actin binding protein 1A (Coro1a), mRNA [NM_009898]
Fam174b	-3.4912	-3.20481		ref|Mus musculus family with sequence similarity 174, member B (Fam174b), mRNA [NM_001162532]
Tle6	-3.49076	-3.18747		ref|Mus musculus transducin-like enhancer of split 6, homolog of Drosophila E(spl) (Tle6), mRNA [NM_053254]
Cd3d	-3.49001	-3.27536		ref|Mus musculus CD3 antigen, delta polypeptide (Cd3d), mRNA [NM_013487]
Theg	-3.48832	-3.48832		ref|Mus musculus testicular haploid expressed gene (Theg), transcript variant 1, mRNA [NM_011583]
NAP123875-1	-3.48737	-3.12759		Unknown
Reep5	-3.48394	-3.73717		ref|Mus musculus receptor accessory protein 5 (Reep5), mRNA [NM_007874]
ENSMUST00000103743	-3.48322	-2.65117		ens|Immunoglobulin Lambda light chain C gene segment [Source:IMGT/GENE-DB;Acc:IGLC3] [ENSMUST00000103743]
Lrp4	-3.47997	-3.11672		ref|Mus musculus low density lipoprotein receptor-related protein 4 (Lrp4), transcript variant 1, mRNA [NM_172668]
ENSMUST00000098611	-3.47913	-2.57199		ens|Lymphoid enhancer-binding factor 1 (LEF-1) [Source:UniProtKB/Swiss-Prot;Acc:P27782] [ENSMUST00000098611]
5730590G19Rik	-3.47866	-4.08148		ref|Mus musculus RIKEN cDNA 5730590G19 gene (5730590G19Rik), mRNA [NM_029835]
Snai2	-3.47794	-2.46083		ref|Mus musculus snail homolog 2 (Drosophila) (Snai2), mRNA [NM_011415]
C1qb	-3.4778	-3.68403		ref|Mus musculus complement component 1, q subcomponent, beta polypeptide (C1qb), mRNA [NM_009777]
Igfbp2	-3.47556	-2.68639		ref|Mus musculus insulin-like growth factor binding protein 2 (Igfbp2), mRNA [NM_008342]
ENSMUST00000062902	-3.47551	-3.69987		ens|Brain cDNA, clone MNCb-2457Novel proteinMCG140451 ;; [Source:UniProtKB/TrEMBL;Acc:Q9JJ83] [ENSMUST00000062902]
Slc6a12	-3.47486	-3.10683		ref|Mus musculus solute carrier family 6 (neurotransmitter transporter, betaine/GABA), member 12 (Slc6a12), mRNA [NM_133661]
Olfr502	-3.4747	-2.52297		ref|Mus musculus olfactory receptor 502 (Olfr502), mRNA [NM_146739]
Gfra3	-3.47314	-4.04335		ref|Mus musculus glial cell line derived neurotrophic factor family receptor alpha 3 (Gfra3), mRNA [NM_010280]
Klf17	-3.47185	-3.88578		ref|Mus musculus Kruppel-like factor 17 (Klf17), mRNA [NM_029416]
Tnfsf13b	-3.46993	-3.04064		ref|Mus musculus tumor necrosis factor (ligand) superfamily, member 13b (Tnfsf13b), mRNA [NM_033622]
Vps13c	-3.46947	-3.13786		ref|Mus musculus vacuolar protein sorting 13C (yeast) (Vps13c), mRNA [NM_177184]
Cox17	-3.4692	-3.81707		gb|AGENCOURT_10230668 NIH_MGC_143 Mus musculus cDNA clone IMAGE:6583112 5', mRNA sequence [BU555670]
Sp110	-3.46856	-3.67515		ref|Mus musculus Sp110 nuclear body protein (Sp110), mRNA [NM_175397]
Alg3	-3.46774	-3.5773		ref|Mus musculus asparagine-linked glycosylation 3 homolog (yeast, alpha-1,3-mannosyltransferase) (Alg3), mRNA [NM_145939]
Tmhs	-3.46628	-5.43989		gb|Mus musculus adult male diencephalon cDNA, RIKEN full-length enriched library, clone:9330179O15 product:hypothetical protein, full insert sequence. [AK020389]
Cd300e	-3.46071	-3.32159		ref|Mus musculus CD300e antigen (Cd300e), mRNA [NM_172050]
Ace2	-3.45892	-2.95474		ref|Mus musculus angiotensin I converting enzyme (peptidyl-dipeptidase A) 2 (Ace2), transcript variant 2, mRNA [NM_027286]
Efr3b	-3.4575	-2.82968		ref|Mus musculus EFR3 homolog B (S. cerevisiae) (Efr3b), mRNA [NM_001082483]
Tbxa2r	-3.45665	-2.63845		ref|Mus musculus thromboxane A2 receptor (Tbxa2r), mRNA [NM_009325]
Tnfaip8l2	-3.45433	-3.55958		ref|Mus musculus tumor necrosis factor, alpha-induced protein 8-like 2 (Tnfaip8l2), mRNA [NM_027206]
Fgf7	-3.45389	-3.3844		ref|Mus musculus fibroblast growth factor 7 (Fgf7), mRNA [NM_008008]
Gm1965	-3.45223	-2.83855		ref|Mus musculus predicted gene 1965 (Gm1965), mRNA [NM_001033491]
Olfr1508	-3.45142	-3.45142		ref|Mus musculus olfactory receptor 1508 (Olfr1508), mRNA [NM_020513]
Olfr667	-3.44609	-4.22179		ref|Mus musculus olfactory receptor 667 (Olfr667), mRNA [NM_147060]
Adam5	-3.44457	-3.44457		ref|Mus musculus a disintegrin and metallopeptidase domain 5 (Adam5), mRNA [NM_007401]
Jph3	-3.44124	-4.16725		ref|Mus musculus junctophilin 3 (Jph3), mRNA [NM_020605]
Col6a1	-3.44092	-2.98251		ref|Mus musculus collagen, type VI, alpha 1 (Col6a1), mRNA [NM_009933]
Olfr1243	-3.44006	-3.44006		ref|Mus musculus olfactory receptor 1243 (Olfr1243), mRNA [NM_146969]
Ptprv	-3.43998	-4.3551		ref|Mus musculus protein tyrosine phosphatase, receptor type, V (Ptprv), mRNA [NM_007955]
Pltp	-3.43994	-3.2242		ref|Mus musculus phospholipid transfer protein (Pltp), mRNA [NM_011125]
C530036F05Rik	-3.43892	-3.62178		gb|Mus musculus 12 days embryo spinal cord cDNA, RIKEN full-length enriched library, clone:C530036F05 product:unclassifiable, full insert sequence. [AK083039]
Olfr1232	-3.43784	-2.39441		ref|Mus musculus olfactory receptor 1232 (Olfr1232), mRNA [NM_146323]
Cd248	-3.4373	-3.39549		ref|Mus musculus CD248 antigen, endosialin (Cd248), mRNA [NM_054042]
Ccr9	-3.43167	-3.67521		ref|Mus musculus chemokine (C-C motif) receptor 9 (Ccr9), transcript variant 2, mRNA [NM_009913]
1700001F09Rik	-3.4303	-3.78122		ref|Mus musculus RIKEN cDNA 1700001F09 gene (1700001F09Rik), mRNA [NM_027940]
Angptl2	-3.42447	-3.42542		ref|Mus musculus angiopoietin-like 2 (Angptl2), mRNA [NM_011923]
AK054054	-3.42259	-4.07087		gb|Mus musculus 2 days pregnant adult female oviduct cDNA, RIKEN full-length enriched library, clone:E230015E12 product:unclassifiable, full insert sequence. [AK054054]
V1rh3	-3.42182	-3.42182		ref|Mus musculus vomeronasal 1 receptor, H3 (V1rh3), mRNA [NM_134212]
Hoxb6	-3.41931	-3.38261		ref|Mus musculus homeobox B6 (Hoxb6), mRNA [NM_008269]
Odz3	-3.41763	-3.56698		ref|Mus musculus odd Oz/ten-m homolog 3 (Drosophila) (Odz3), transcript variant 1, mRNA [NM_011857]
Crlf1	-3.41669	-3.4835		ref|Mus musculus cytokine receptor-like factor 1 (Crlf1), mRNA [NM_018827]
Aldh1a7	-3.41646	-3.51721		ref|Mus musculus aldehyde dehydrogenase family 1, subfamily A7 (Aldh1a7), mRNA [NM_011921]
Ptchd3	-3.41525	-2.39777		ref|Mus musculus patched domain containing 3 (Ptchd3), mRNA [NM_029049]
A_51_P221938	-3.41177	-4.00596		Unknown
Vpreb3	-3.41173	-2.76874		ref|Mus musculus pre-B lymphocyte gene 3 (Vpreb3), mRNA [NM_009514]
Dnajc21	-3.41136	-3.86525		ref|Mus musculus DnaJ (Hsp40) homolog, subfamily C, member 21 (Dnajc21), mRNA [NM_030046]
Pla2g5	-3.40901	-2.70775		ref|Mus musculus phospholipase A2, group V (Pla2g5), transcript variant 2, mRNA [NM_011110]
Hspa1l	-3.40796	-3.88783		ref|Mus musculus heat shock protein 1-like (Hspa1l), mRNA [NM_013558]
Kcnq1	-3.40566	-3.28453		ref|Mus musculus potassium voltage-gated channel, subfamily Q, member 1 (Kcnq1), mRNA [NM_008434]
6330415B21Rik	-3.40259	-3.40259		gb|Mus musculus 7 days neonate cerebellum cDNA, RIKEN full-length enriched library, clone:A730099O13 product:hypothetical Cysteine-rich region profile containing protein, full insert sequence. [AK139309]
Kcnu1	-3.4025	-4.94672		ref|Mus musculus potassium channel, subfamily U, member 1 (Kcnu1), mRNA [NM_008432]
Olfr1256	-3.40203	-4.34531		ref|Mus musculus olfactory receptor 1256 (Olfr1256), mRNA [NM_146983]
Mgp	-3.40071	-4.58836		ref|Mus musculus matrix Gla protein (Mgp), mRNA [NM_008597]
Fyb	-3.39996	-3.44805		ref|Mus musculus FYN binding protein (Fyb), mRNA [NM_011815]
Pck2	-3.39913	-2.95144		ref|Mus musculus phosphoenolpyruvate carboxykinase 2 (mitochondrial) (Pck2), nuclear gene encoding mitochondrial protein, mRNA [NM_028994]
NAP057235-1	-3.39885	-4.04218		Unknown
Galnt13	-3.39859	-3.84214		gb|Mus musculus 16 days neonate cerebellum cDNA, RIKEN full-length enriched library, clone:9630021K14 product:unclassifiable, full insert sequence. [AK035964]
NAP052093-1	-3.39687	-2.94307		Unknown
Krt71	-3.3968	-3.47709		ref|Mus musculus keratin 71 (Krt71), mRNA [NM_019956]
Bak1	-3.39391	-3.46219		ref|Mus musculus BCL2-antagonist/killer 1 (Bak1), mRNA [NM_007523]
Ebf3	-3.39344	-2.88766		ref|Mus musculus early B-cell factor 3 (Ebf3), transcript variant 3, mRNA [NM_010096]
Cbr2	-3.38715	-3.2648		ref|Mus musculus carbonyl reductase 2 (Cbr2), mRNA [NM_007621]
Rit2	-3.38583	-3.38583		ref|Mus musculus Ras-like without CAAX 2 (Rit2), mRNA [NM_009065]
Asb13	-3.3846	-2.79517		ref|Mus musculus ankyrin repeat and SOCS box-containing 13 (Asb13), transcript variant 2, mRNA [NM_080857]
Arl4a	-3.38191	-2.48089		ref|Mus musculus ADP-ribosylation factor-like 4A (Arl4a), transcript variant 2, mRNA [NM_001039515]
Cldn5	-3.38106	-2.97573		ref|Mus musculus claudin 5 (Cldn5), mRNA [NM_013805]
Aldh1l1	-3.37991	-3.6131		ref|Mus musculus aldehyde dehydrogenase 1 family, member L1 (Aldh1l1), mRNA [NM_027406]
Nog	-3.37942	-2.41727		ref|Mus musculus noggin (Nog), mRNA [NM_008711]
Edaradd	-3.379	-3.379		ref|Mus musculus EDAR (ectodysplasin-A receptor)-associated death domain (Edaradd), transcript variant 1, mRNA [NM_133643]
Tcl1b4	-3.37883	-2.91758		ref|Mus musculus T-cell leukemia/lymphoma 1B, 4 (Tcl1b4), mRNA [NM_013774]
Sebox	-3.37718	-4.2041		ref|Mus musculus SEBOX homeobox (Sebox), mRNA [NM_008759]
Aldh6a1	-3.37678	-2.41048		ref|Mus musculus aldehyde dehydrogenase family 6, subfamily A1 (Aldh6a1), nuclear gene encoding mitochondrial protein, mRNA [NM_134042]
NAP052987-1	-3.37641	-2.89335		Unknown
NAP043344-1	-3.37544	-4.45401		Unknown
Otud3	-3.37036	-3.93857		ref|Mus musculus OTU domain containing 3 (Otud3), mRNA [NM_028453]
Tmem132b	-3.36895	-3.33126		ref|PREDICTED: Mus musculus transmembrane protein 132B (Tmem132b), mRNA [XM_979000]
Olfr791	-3.36881	-2.7848		ref|Mus musculus olfactory receptor 791 (Olfr791), mRNA [NM_146930]
5330417C22Rik	-3.36671	-2.60405		gb|Mus musculus RIKEN cDNA 5330417C22 gene, mRNA (cDNA clone IMAGE:4502533), partial cds. [BC051424]
Slc12a8	-3.36585	-3.56445		ref|Mus musculus solute carrier family 12 (potassium/chloride transporters), member 8 (Slc12a8), transcript variant 1, mRNA [NM_134251]
Sema7a	-3.36169	-3.52285		ref|Mus musculus sema domain, immunoglobulin domain (Ig), and GPI membrane anchor, (semaphorin) 7A (Sema7a), mRNA [NM_011352]
Gjc1	-3.35916	-3.33449		ref|Mus musculus gap junction protein, gamma 1 (Gjc1), transcript variant 1, mRNA [NM_008122]
D130061D10Rik	-3.35824	-2.91702		gb|Mus musculus 12 days embryo spinal ganglion cDNA, RIKEN full-length enriched library, clone:D130061D10 product:unclassifiable, full insert sequence. [AK051632]
BC048679	-3.35498	-3.35498		ref|Mus musculus cDNA sequence BC048679 (BC048679), mRNA [NM_183143]
Lphn1	-3.35286	-2.35811		ref|Mus musculus latrophilin 1 (Lphn1), mRNA [NM_181039]
Kcnj4	-3.3524	-2.49186		ref|Mus musculus potassium inwardly-rectifying channel, subfamily J, member 4 (Kcnj4), mRNA [NM_008427]
Man1a	-3.35075	-3.13144		ref|Mus musculus mannosidase 1, alpha (Man1a), mRNA [NM_008548]
Meis1	-3.35034	-3.12091		ref|Mus musculus Meis homeobox 1 (Meis1), mRNA [NM_010789]
Apol6	-3.34984	-3.54859		ref|Mus musculus apolipoprotein L 6 (Apol6), transcript variant 1, mRNA [NM_028010]
Hic1	-3.34957	-3.71978		ref|Mus musculus hypermethylated in cancer 1 (Hic1), transcript variant 1, mRNA [NM_010430]
Rhbdl3	-3.34524	-3.49482		ref|Mus musculus rhomboid, veinlet-like 3 (Drosophila) (Rhbdl3), mRNA [NM_139228]
AK082018	-3.3444	-5.11836		gb|Mus musculus 16 days embryo head cDNA, RIKEN full-length enriched library, clone:C130095H06 product:unclassifiable, full insert sequence. [AK082018]
NAP050610-1	-3.34415	-4.42691		Unknown
Gpr44	-3.34406	-3.6673		ref|Mus musculus G protein-coupled receptor 44 (Gpr44), mRNA [NM_009962]
Slc24a3	-3.3431	-5.24649		ref|Mus musculus solute carrier family 24 (sodium/potassium/calcium exchanger), member 3 (Slc24a3), mRNA [NM_053195]
Snx20	-3.34244	-2.8393		ref|Mus musculus sorting nexin 20 (Snx20), mRNA [NM_027840]
NAP042606-1	-3.33823	-5.64162		tc|Q69ZQ2_MOUSE (Q69ZQ2) MKIAA1160 protein (Fragment), partial (29%) [TC1765661]
Gimap5	-3.3381	-3.24703		ref|Mus musculus GTPase, IMAP family member 5 (Gimap5), mRNA [NM_175035]
Ifrd1	-3.33003	-3.05268		ref|Mus musculus interferon-related developmental regulator 1 (Ifrd1), mRNA [NM_013562]
ENSMUST00000074862	-3.32749	-3.13903		ens|Putative uncharacterized protein [Source:UniProtKB/TrEMBL;Acc:Q8C9R0] [ENSMUST00000074862]
5430416O09Rik	-3.3273	-2.83443		ref|Mus musculus RIKEN cDNA 5430416O09 gene (5430416O09Rik), mRNA [NM_027789]
Tmem210	-3.32723	-3.44754		ref|Mus musculus transmembrane protein 210 (Tmem210), mRNA [NM_030055]
Pcolce2	-3.32406	-3.19976		ref|Mus musculus procollagen C-endopeptidase enhancer 2 (Pcolce2), mRNA [NM_029620]
Sp100	-3.32333	-2.5908		ref|Mus musculus nuclear antigen Sp100 (Sp100), mRNA [NM_013673]
Krtap28-13	-3.32141	-3.32141		ref|PREDICTED: Mus musculus RIKEN cDNA 5530401N06 gene (5530401N06Rik), mRNA [XM_896507]
6430548M08Rik	-3.31939	-2.69951		ref|Mus musculus RIKEN cDNA 6430548M08 gene (6430548M08Rik), transcript variant 1, mRNA [NM_172286]
4930449I24Rik	-3.31929	-2.68452		ref|Mus musculus RIKEN cDNA 4930449I24 gene (4930449I24Rik), mRNA [NM_026136]
G0s2	-3.31711	-3.30341		ref|Mus musculus G0/G1 switch gene 2 (G0s2), mRNA [NM_008059]
Nrn1	-3.31428	-3.17656		ref|Mus musculus neuritin 1 (Nrn1), mRNA [NM_153529]
Ing5	-3.31271	-3.42264		ref|Mus musculus inhibitor of growth family, member 5 (Ing5), mRNA [NM_025454]
Rph3a	-3.30882	-3.30882		ref|Mus musculus rabphilin 3A (Rph3a), mRNA [NM_011286]
LOC100046894	-3.30715	-2.85708		ref|PREDICTED: Mus musculus similar to Igk-C protein (LOC100046894), mRNA [XM_001477017]
A_52_P941191	-3.30713	-3.31424		Unknown
Hes7	-3.30586	-2.45545		ref|Mus musculus hairy and enhancer of split 7 (Drosophila) (Hes7), mRNA [NM_033041]
Rcn3	-3.30441	-2.64516		ref|Mus musculus reticulocalbin 3, EF-hand calcium binding domain (Rcn3), mRNA [NM_026555]
Asb11	-3.30392	-3.47005		ref|Mus musculus ankyrin repeat and SOCS box-containing 11 (Asb11), mRNA [NM_026853]
Olfr622	-3.30139	-3.30139		ref|Mus musculus olfactory receptor 622 (Olfr622), mRNA [NM_147083]
Ccdc33	-3.30055	-3.76478		ens|Coiled-coil domain-containing protein 33 (Speriolin-binding factor) [Source:UniProtKB/Swiss-Prot;Acc:Q3ULW6] [ENSMUST00000042205]
9330153N18Rik	-3.29488	-2.87209		gb|Mus musculus adult male diencephalon cDNA, RIKEN full-length enriched library, clone:9330153N18 product:unclassifiable, full insert sequence. [AK020372]
Baiap3	-3.29486	-2.61203		ref|Mus musculus BAI1-associated protein 3 (Baiap3), mRNA [NM_001163270]
AK141418	-3.29386	-2.55088		gb|Mus musculus 12 days embryo spinal cord cDNA, RIKEN full-length enriched library, clone:C530010H22 product:unclassifiable, full insert sequence. [AK141418]
Sorcs2	-3.29172	-3.22315		ref|Mus musculus sortilin-related VPS10 domain containing receptor 2 (Sorcs2), mRNA [NM_030889]
Gpr116	-3.29061	-3.86234		ref|Mus musculus G protein-coupled receptor 116 (Gpr116), mRNA [NM_001081178]
NAP039028-1	-3.28646	-3.45148		tc|Q5PR74_MOUSE (Q5PR74) Aminopeptidase puromycin sensitive, partial (9%) [TC1651452]
AY036118	-3.28464	-3.16021		gb|Mus musculus ETS-related transcription factor ERF (Erf1) mRNA, complete cds. [AY036118]
2010309G21Rik	-3.28433	-3.24272		gb|Mus musculus adult male small intestine cDNA, RIKEN full-length enriched library, clone:2010309G21 product:Mus musculus germline J and C regions of immuoglobulin lambda-2 and germline J and C regions of the immuoglobulin lambda-4 pseudo-gene, full inse
Tnfrsf22	-3.28348	-3.17496		ref|Mus musculus tumor necrosis factor receptor superfamily, member 22 (Tnfrsf22), mRNA [NM_023680]
Ly6c1	-3.28201	-2.88638		ref|Mus musculus lymphocyte antigen 6 complex, locus C1 (Ly6c1), mRNA [NM_010741]
Ppm1l	-3.27413	-2.42904		ens|Protein phosphatase 1L (EC 3.1.3.16)(Protein phosphatase 1-like)(Protein phosphatase 2C isoform epsilon)(PP2C-epsilon) [Source:UniProtKB/Swiss-Prot;Acc:Q8BHN0] [ENSMUST00000029355]
Tsga10	-3.27388	-4.61725		gb|Mus musculus 7 days neonate cerebellum cDNA, RIKEN full-length enriched library, clone:A730030O04 product:testis specific 10, full insert sequence. [AK163138]
Arhgap30	-3.27363	-2.99189		ref|Mus musculus Rho GTPase activating protein 30 (Arhgap30), mRNA [NM_001005508]
AK054376	-3.2729	-2.82215		gb|Mus musculus 2 days pregnant adult female ovary cDNA, RIKEN full-length enriched library, clone:E330020P21 product:unclassifiable, full insert sequence. [AK054376]
Cd74	-3.27241	-3.51155		ref|Mus musculus CD74 antigen (invariant polypeptide of major histocompatibility complex, class II antigen-associated) (Cd74), transcript variant 1, mRNA [NM_001042605]
NAP038480-1	-3.27231	-3.5459		tc|Q9BWJ9_HUMAN (Q9BWJ9) Olfactomedin related ER localized protein, isoform 3, partial (6%) [TC1643406]
Slc26a6	-3.27216	-3.78986		ref|Mus musculus solute carrier family 26, member 6 (Slc26a6), mRNA [NM_134420]
Slit3	-3.27204	-3.06163		ref|Mus musculus slit homolog 3 (Drosophila) (Slit3), mRNA [NM_011412]
Rn18s	-3.27145	-3.78617		ref|Mus musculus 18S ribosomal RNA (Rn18s), ribosomal RNA [NR_003278]
Pcf11	-3.26934	-2.73572		gb|Mus musculus cleavage and polyadenylation factor subunit homolog (S. cerevisiae), mRNA (cDNA clone IMAGE:4948470), complete cds. [BC048838]
Serpina3g	-3.26759	-3.86156		ref|Mus musculus serine (or cysteine) peptidase inhibitor, clade A, member 3G (Serpina3g), mRNA [NM_009251]
9030425E11Rik	-3.26676	-3.1864		ref|Mus musculus RIKEN cDNA 9030425E11 gene (9030425E11Rik), mRNA [NM_133733]
Ccl5	-3.26617	-3.73946		gb|Mus musculus rantes mRNA, complete cds. [M77747]
Lrrn4cl	-3.26493	-2.42264		ref|Mus musculus LRRN4 C-terminal like (Lrrn4cl), mRNA [NM_001013019]
BC048507	-3.26384	-3.29573		ref|Mus musculus cDNA sequence BC048507 (BC048507), mRNA [NM_001001185]
Gucy1b3	-3.2632	-3.93517		ref|Mus musculus guanylate cyclase 1, soluble, beta 3 (Gucy1b3), transcript variant 1, mRNA [NM_017469]
Ptprcap	-3.26244	-3.14105		ref|Mus musculus protein tyrosine phosphatase, receptor type, C polypeptide-associated protein (Ptprcap), mRNA [NM_016933]
AK033032	-3.26208	-3.20497		gb|Mus musculus 11 days embryo gonad cDNA, RIKEN full-length enriched library, clone:7030414N10 product:unclassifiable, full insert sequence. [AK033032]
D630042P16Rik	-3.26069	-3.26069		gb|Mus musculus 2 days pregnant adult female ovary cDNA, RIKEN full-length enriched library, clone:E330001L02 product:similar to FLS485 [Homo sapiens], full insert sequence. [AK054244]
Actl9	-3.25903	-3.15129		ref|Mus musculus actin-like 9 (Actl9), mRNA [NM_183282]
Clic6	-3.25726	-3.31511		ref|Mus musculus chloride intracellular channel 6 (Clic6), mRNA [NM_172469]
Plbd1	-3.25617	-4.0258		ref|Mus musculus phospholipase B domain containing 1 (Plbd1), mRNA [NM_025806]
M77003	-3.25152	-2.43447		gb|Mouse glycerol-3-phosphate acyltransferase mRNA, complete cds. [M77003]
ENSMUST00000052189	-3.24668	-4.99346		ens|Putative uncharacterized protein [Source:UniProtKB/TrEMBL;Acc:Q8BL98] [ENSMUST00000052189]
Cpeb3	-3.24574	-2.46024		ref|Mus musculus cytoplasmic polyadenylation element binding protein 3 (Cpeb3), mRNA [NM_198300]
Clec4b1	-3.24423	-2.9679		ref|Mus musculus C-type lectin domain family 4, member b1 (Clec4b1), mRNA [NM_027218]
Gimap6	-3.24219	-3.44301		ref|Mus musculus GTPase, IMAP family member 6 (Gimap6), mRNA [NM_153175]
Adat1	-3.24083	-3.40488		ref|Mus musculus adenosine deaminase, tRNA-specific 1 (Adat1), mRNA [NM_013925]
Ikzf3	-3.24058	-3.19252		gb|Mus musculus 18-day embryo whole body cDNA, RIKEN full-length enriched library, clone:1110038C16 product:zinc finger protein, subfamily 1A, 3 (Aiolos), full insert sequence. [AK004152]
Negr1	-3.24013	-3.17699		ref|Mus musculus neuronal growth regulator 1 (Negr1), transcript variant 1, mRNA [NM_001039094]
1700020C11Rik	-3.2395	-2.97522		ref|Mus musculus RIKEN cDNA 1700020C11 gene (1700020C11Rik), mRNA [NM_026443]
Jph4	-3.23754	-3.19834		ref|Mus musculus junctophilin 4 (Jph4), transcript variant a, mRNA [NM_177049]
Klrg2	-3.23534	-2.8588		ref|Mus musculus killer cell lectin-like receptor subfamily G, member 2 (Klrg2), mRNA [NM_001033171]
Sypl	-3.23436	-4.10472		gb|Mus musculus adult male urinary bladder cDNA, RIKEN full-length enriched library, clone:9530083M20 product:pantophysin, full insert sequence. [AK035670]
Tas1r3	-3.23223	-3.85995		ref|Mus musculus taste receptor, type 1, member 3 (Tas1r3), mRNA [NM_031872]
Gpr101	-3.23134	-2.36572		ref|Mus musculus G protein-coupled receptor 101 (Gpr101), mRNA [NM_001033360]
Pcdh19	-3.23071	-3.20514		ref|Mus musculus protocadherin 19 (Pcdh19), transcript variant 1, mRNA [NM_001105245]
Il6	-3.22955	-3.02928		ref|Mus musculus interleukin 6 (Il6), mRNA [NM_031168]
Fcna	-3.2255	-3.27953		ref|Mus musculus ficolin A (Fcna), mRNA [NM_007995]
Hoxa7	-3.22254	-3.3466		ref|Mus musculus homeobox A7 (Hoxa7), mRNA [NM_010455]
Olfr906	-3.22045	-3.51535		ref|Mus musculus olfactory receptor 906 (Olfr906), mRNA [NM_146803]
Copz2	-3.22014	-3.04951		ref|Mus musculus coatomer protein complex, subunit zeta 2 (Copz2), mRNA [NM_019877]
Nkx2-5	-3.2198	-3.26012		ref|Mus musculus NK2 transcription factor related, locus 5 (Drosophila) (Nkx2-5), mRNA [NM_008700]
Rasgrf1	-3.21655	-2.85409		ref|Mus musculus RAS protein-specific guanine nucleotide-releasing factor 1 (Rasgrf1), transcript variant 2, mRNA [NM_001039655]
2410124H12Rik	-3.21563	-3.21563		ref|PREDICTED: Mus musculus RIKEN cDNA 2410124H12 gene (2410124H12Rik), mRNA [XM_001473308]
Pole	-3.21551	-4.16827		ref|Mus musculus polymerase (DNA directed), epsilon (Pole), mRNA [NM_011132]
Gm6484	-3.21425	-2.67762		ref|Mus musculus predicted gene 6484 (Gm6484), mRNA [NM_001080940]
Sepp1	-3.21411	-2.72237		ref|Mus musculus selenoprotein P, plasma, 1 (Sepp1), transcript variant 3, mRNA [NM_001042614]
AK007258	-3.21288	-2.3842		gb|Mus musculus adult male testis cDNA, RIKEN full-length enriched library, clone:1700123M18 product:sialophorin, pseudogene, full insert sequence. [AK007258]
C230098O21Rik	-3.21242	-4.01207		gb|Mus musculus 0 day neonate cerebellum cDNA, RIKEN full-length enriched library, clone:C230098O21 product:unclassifiable, full insert sequence. [AK082735]
Il17f	-3.21158	-2.66811		ref|Mus musculus interleukin 17F (Il17f), mRNA [NM_145856]
Pdlim3	-3.2084	-6.54339		ref|Mus musculus PDZ and LIM domain 3 (Pdlim3), mRNA [NM_016798]
Ms4a6b	-3.20713	-3.02203		ref|Mus musculus membrane-spanning 4-domains, subfamily A, member 6B (Ms4a6b), mRNA [NM_027209]
NAP061826-1	-3.20592	-3.20592		Unknown
Cd28	-3.20502	-2.82673		ref|Mus musculus CD28 antigen (Cd28), mRNA [NM_007642]
V1ra4	-3.20389	-3.10644		ref|Mus musculus vomeronasal 1 receptor, A4 (V1ra4), mRNA [NM_053219]
Shisa3	-3.20141	-3.20141		gb|Mus musculus adult male testis cDNA, RIKEN full-length enriched library, clone:4932442L11 product:hypothetical protein, full insert sequence. [AK077061]
Lhb	-3.20031	-2.44556		ref|Mus musculus luteinizing hormone beta (Lhb), mRNA [NM_008497]
Olfr1116	-3.19973	-3.19973		ref|Mus musculus olfactory receptor 1116 (Olfr1116), mRNA [NM_001011734]
Fam113a	-3.19916	-3.69582		ref|Mus musculus family with sequence similarity 113, member A (Fam113a), transcript variant 1, mRNA [NM_178762]
1700112J05Rik	-3.19621	-3.29691		gb|Mus musculus adult male testis cDNA, RIKEN full-length enriched library, clone:1700110A09 product:unclassifiable, full insert sequence. [AK018948]
Abcb9	-3.19432	-2.97351		ref|Mus musculus ATP-binding cassette, sub-family B (MDR/TAP), member 9 (Abcb9), mRNA [NM_019875]
D930046H04Rik	-3.19337	-3.19337		gb|Mus musculus 15 days embryo head cDNA, RIKEN full-length enriched library, clone:D930046H04 product:hypothetical protein, full insert sequence. [AK086701]
Cachd1	-3.19309	-2.53879		ref|Mus musculus cache domain containing 1 (Cachd1), mRNA [NM_198037]
Osr1	-3.19107	-2.64786		ref|Mus musculus odd-skipped related 1 (Drosophila) (Osr1), mRNA [NM_011859]
Akr1c14	-3.19075	-3.13204		ref|Mus musculus aldo-keto reductase family 1, member C14 (Akr1c14), mRNA [NM_134072]
Bglap-rs1	-3.18938	-3.0875		ref|Mus musculus bone gamma-carboxyglutamate protein, related sequence 1 (Bglap-rs1), mRNA [NM_031368]
NAP106668-1	-3.18718	-2.53923		Unknown
Clstn2	-3.18574	-2.38732		ref|Mus musculus calsyntenin 2 (Clstn2), mRNA [NM_022319]
5530400B01Rik	-3.18278	-3.94943		gb|Mus musculus 10 days neonate head cDNA, RIKEN full-length enriched library, clone:5530400B01 product:hypothetical Isoleucine-rich region containing protein, full insert sequence. [AK017419]
Hhat	-3.17992	-2.99064		ref|Mus musculus hedgehog acyltransferase (Hhat), mRNA [NM_144881]
Gm7044	-3.17915	-3.17915		ref|PREDICTED: Mus musculus predicted gene, EG630825 (EG630825), mRNA [XM_001472205]
Herpud1	-3.17705	-2.5797		ref|Mus musculus homocysteine-inducible, endoplasmic reticulum stress-inducible, ubiquitin-like domain member 1 (Herpud1), mRNA [NM_022331]
Bpil3	-3.17702	-2.55073		ref|Mus musculus bactericidal/permeability-increasing protein-like 3 (Bpil3), mRNA [NM_199303]
Gdf10	-3.17276	-3.88623		ref|Mus musculus growth differentiation factor 10 (Gdf10), mRNA [NM_145741]
4933425O20Rik	-3.16886	-3.57209		ref|Mus musculus RIKEN cDNA 4933425O20 gene (4933425O20Rik), mRNA [NM_025753]
Fyn	-3.16594	-2.64668		gb|Mus musculus Fyn(T) (L-fyn(T)) mRNA, complete cds. [U70324]
Gm498	-3.16589	-3.16589		ref|PREDICTED: Mus musculus gene model 498, (NCBI) (Gm498), mRNA [XM_146165]
Nsun2	-3.16555	-2.85659		ref|Mus musculus NOL1/NOP2/Sun domain family member 2 (Nsun2), mRNA [NM_145354]
Fbxw13	-3.1654	-3.1654		ref|Mus musculus F-box and WD-40 domain protein 13 (Fbxw13), mRNA [NM_177598]
Eno2	-3.165	-2.58184		ref|Mus musculus enolase 2, gamma neuronal (Eno2), mRNA [NM_013509]
Cilp	-3.16179	-2.62241		ref|Mus musculus cartilage intermediate layer protein, nucleotide pyrophosphohydrolase (Cilp), mRNA [NM_173385]
Csgalnact1	-3.16079	-5.12788		ref|Mus musculus chondroitin sulfate N-acetylgalactosaminyltransferase 1 (Csgalnact1), mRNA [NM_172753]
U07661	-3.15911	-2.60206		gb|Mus musculus SJL-4E3 T cell receptor beta chain mRNA, complete cds. [U07661]
Chst3	-3.15854	-3.31177		ref|Mus musculus carbohydrate (chondroitin 6/keratan) sulfotransferase 3 (Chst3), mRNA [NM_016803]
Cpxm2	-3.1581	-2.77165		ref|Mus musculus carboxypeptidase X 2 (M14 family) (Cpxm2), mRNA [NM_018867]
BC024659	-3.15778	-3.00027		ref|Mus musculus cDNA sequence BC024659 (BC024659), mRNA [NM_001135577]
A_52_P764477	-3.15496	-3.77934		Unknown
C87414	-3.15186	-2.83012		ref|Mus musculus expressed sequence C87414 (C87414), transcript variant 1, mRNA [NM_001164284]
Olfr780	-3.15135	-2.67481		ref|Mus musculus olfactory receptor 780 (Olfr780), mRNA [NM_146284]
Chrm1	-3.15026	-2.54377		ref|Mus musculus cholinergic receptor, muscarinic 1, CNS (Chrm1), transcript variant 1, mRNA [NM_001112697]
Zcchc24	-3.14737	-2.87114		ref|Mus musculus zinc finger, CCHC domain containing 24 (Zcchc24), mRNA [NM_001101433]
NAP025478-001	-3.14597	-2.35692		Unknown
Ccdc57	-3.14344	-3.08177		ref|Mus musculus coiled-coil domain containing 57 (Ccdc57), mRNA [NM_027745]
St5	-3.14322	-2.53719		ref|Mus musculus suppression of tumorigenicity 5 (St5), transcript variant 1, mRNA [NM_001001326]
Clec5a	-3.14316	-2.91848		ref|Mus musculus C-type lectin domain family 5, member a (Clec5a), transcript variant 1, mRNA [NM_001038604]
Plxdc1	-3.14178	-2.671		ref|Mus musculus plexin domain containing 1 (Plxdc1), transcript variant 2, mRNA [NM_028199]
Tsks	-3.14042	-2.47271		ref|Mus musculus testis-specific serine kinase substrate (Tsks), transcript variant 2, mRNA [NM_001077591]
Nkg7	-3.13898	-2.78165		ref|Mus musculus natural killer cell group 7 sequence (Nkg7), mRNA [NM_024253]
AK029221	-3.13756	-4.36792		gb|Mus musculus 0 day neonate head cDNA, RIKEN full-length enriched library, clone:4831429C22 product:unclassifiable, full insert sequence. [AK029221]
1500009C09Rik	-3.13716	-2.99731		ref|PREDICTED: Mus musculus RIKEN cDNA 1500009C09 gene, transcript variant 1 (1500009C09Rik), mRNA [XM_901682]
Kcp	-3.13639	-2.82699		ref|Mus musculus kielin/chordin-like protein (Kcp), mRNA [NM_001029985]
Wdr63	-3.13613	-3.20741		ref|Mus musculus WD repeat domain 63 (Wdr63), mRNA [NM_172864]
Caln1	-3.13603	-4.11541		ref|Mus musculus calneuron 1 (Caln1), transcript variant 2, mRNA [NM_021371]
Dpysl2	-3.13355	-3.70642		ref|Mus musculus dihydropyrimidinase-like 2 (Dpysl2), mRNA [NM_009955]
Lair1	-3.1296	-4.65668		ref|Mus musculus leukocyte-associated Ig-like receptor 1 (Lair1), transcript variant b, mRNA [NM_178611]
Pkd2	-3.1293	-2.93104		ref|Mus musculus polycystic kidney disease 2 (Pkd2), mRNA [NM_008861]
Pde4a	-3.12921	-4.09798		gb|Mus musculus phosphodiesterase 4A, cAMP specific, mRNA (cDNA clone IMAGE:5062421), complete cds. [BC044786]
Mitd1	-3.12763	-2.53668		gb|Mus musculus MIT, microtubule interacting and transport, domain containing 1, mRNA (cDNA clone MGC:28063 IMAGE:3709157), complete cds. [BC020137]
Hip1	-3.12574	-3.23217		gb|Mus musculus 10 days embryo whole body cDNA, RIKEN full-length enriched library, clone:2610109B09 product:unclassifiable, full insert sequence. [AK011828]
AJ250691	-3.12415	-3.12415		gb|Mus musculus partial mRNA for sr513 protein. [AJ250691]
Cpeb1	-3.12396	-3.36827		ref|Mus musculus cytoplasmic polyadenylation element binding protein 1 (Cpeb1), mRNA [NM_007755]
Clvs2	-3.12103	-3.03798		ref|Mus musculus clavesin 2 (Clvs2), mRNA [NM_175448]
Nipal4	-3.11427	-3.21297		ref|Mus musculus NIPA-like domain containing 4 (Nipal4), mRNA [NM_172524]
Arhgap15	-3.11382	-2.90628		ref|Mus musculus Rho GTPase activating protein 15 (Arhgap15), transcript variant 1, mRNA [NM_153820]
Cbs	-3.11373	-2.49297		ref|Mus musculus cystathionine beta-synthase (Cbs), transcript variant 1, mRNA [NM_144855]
Phgdh	-3.11217	-3.68731		ref|Mus musculus 3-phosphoglycerate dehydrogenase (Phgdh), mRNA [NM_016966]
Tbrg4	-3.1114	-3.54416		ref|Mus musculus transforming growth factor beta regulated gene 4 (Tbrg4), transcript variant 1, mRNA [NM_134011]
Pla2g16	-3.11134	-2.71981		ref|Mus musculus phospholipase A2, group XVI (Pla2g16), mRNA [NM_139269]
Hk3	-3.10989	-2.74466		ref|Mus musculus hexokinase 3 (Hk3), nuclear gene encoding mitochondrial protein, mRNA [NM_001033245]
ENSMUST00000105598	-3.10787	-2.82606		ens|PITSLRE serine/threonine-protein kinase CDC2L1 (EC 2.7.11.22)(Cell division cycle 2-like protein kinase 1)(Galactosyltransferase-associated protein kinase p58/GTA) [Source:UniProtKB/Swiss-Prot;Acc:P24788] [ENSMUST00000105598]
Jsrp1	-3.10751	-4.04336		ref|Mus musculus junctional sarcoplasmic reticulum protein 1 (Jsrp1), mRNA [NM_028001]
Marco	-3.10749	-2.53189		ref|Mus musculus macrophage receptor with collagenous structure (Marco), mRNA [NM_010766]
Asb5	-3.10553	-3.25973		ref|Mus musculus ankyrin repeat and SOCs box-containing 5 (Asb5), mRNA [NM_029569]
NP061531	-3.10472	-3.10472		tc|GB|AF078112.1|AAC33941.1 unknown [NP061531]
Id3	-3.10405	-3.28435		ref|Mus musculus inhibitor of DNA binding 3 (Id3), mRNA [NM_008321]
Tnfrsf14	-3.10375	-2.56567		ref|Mus musculus tumor necrosis factor receptor superfamily, member 14 (herpesvirus entry mediator) (Tnfrsf14), mRNA [NM_178931]
Adamtsl1	-3.10324	-3.10324		ref|Mus musculus ADAMTS-like 1 (Adamtsl1), mRNA [NM_029967]
Hrg	-3.10198	-2.34958		ref|Mus musculus histidine-rich glycoprotein (Hrg), mRNA [NM_053176]
4931432M23Rik	-3.1008	-3.31336		gb|Mus musculus adult male testis cDNA, RIKEN full-length enriched library, clone:4931432M23 product:hypothetical Trypsin-like serine proteases structure containing protein, full insert sequence. [AK016501]
ENSMUST00000071680	-3.10055	-2.77869		ens|Mediator of RNA polymerase II transcription subunit 14 (Mediator complex subunit 14)(Cofactor required for Sp1 transcriptional activation subunit 2)(CRSP complex subunit 2)(Thyroid hormone receptor-associated protein complex 170 kDa component)(Trap170
TC1646500	-3.09852	-2.96413		tc|Q3UYH0_MOUSE (Q3UYH0) Adult male medulla oblongata cDNA, RIKEN full-length enriched library, clone:6330525A16 product:nuclear receptor interacting protein 2, full insert sequence, partial (31%) [TC1646500]
Slc20a1	-3.09538	-3.16927		ref|Mus musculus solute carrier family 20, member 1 (Slc20a1), transcript variant 1, mRNA [NM_015747]
A430107D22Rik	-3.09308	-2.6494		ref|Mus musculus RIKEN cDNA A430107D22 gene (A430107D22Rik), mRNA [NM_178785]
Cspg4	-3.09263	-3.72251		ref|Mus musculus chondroitin sulfate proteoglycan 4 (Cspg4), mRNA [NM_139001]
C130036L24Rik	-3.09087	-2.69606		gb|Mus musculus 3 days neonate thymus cDNA, RIKEN full-length enriched library, clone:A630082L19 product:inferred: nucleolin, full insert sequence. [AK042329]
Nsun3	-3.0895	-3.0895		ref|Mus musculus NOL1/NOP2/Sun domain family member 3 (Nsun3), mRNA [NM_178925]
NAP057282-1	-3.08934	-2.42221		Unknown
ENSMUST00000109705	-3.08694	-3.08678		gb|Mus musculus 6E6 monoclonal antibody heavy chain variable region, (IgH) mRNA, partial cds. [AF045501]
ENSMUST00000062071	-3.08671	-3.48865		ens|Putative uncharacterized protein [Source:UniProtKB/TrEMBL;Acc:O88605] [ENSMUST00000062071]
Fbln5	-3.08636	-2.67047		gb|Mus musculus RCB-0545 OHTA cDNA, RIKEN full-length enriched library, clone:G431002M01 product:fibulin 5, full insert sequence. [AK090129]
Rims1	-3.08572	-3.59795		ref|Mus musculus regulating synaptic membrane exocytosis 1 (Rims1), transcript variant 5, mRNA [NM_001012625]
Tmem184a	-3.08284	-3.08549		ref|Mus musculus transmembrane protein 184a (Tmem184a), transcript variant 2, mRNA [NM_144914]
Rap1gap2	-3.08077	-4.00719		ref|Mus musculus RAP1 GTPase activating protein 2 (Rap1gap2), mRNA [NM_001015046]
Il4i1	-3.08005	-2.36367		ref|Mus musculus interleukin 4 induced 1 (Il4i1), mRNA [NM_010215]
Gbf1	-3.07779	-3.72706		ref|Mus musculus golgi-specific brefeldin A-resistance factor 1 (Gbf1), mRNA [NM_178930]
Tiam1	-3.07682	-2.80102		ref|Mus musculus T-cell lymphoma invasion and metastasis 1 (Tiam1), transcript variant 1, mRNA [NM_009384]
Atf7	-3.07682	-2.91666		gb|Mus musculus NOD-derived CD11c +ve dendritic cells cDNA, RIKEN full-length enriched library, clone:F630037N13 product:hypothetical protein, full insert sequence. [AK170250]
Clec3b	-3.07606	-2.80105		ref|Mus musculus C-type lectin domain family 3, member b (Clec3b), mRNA [NM_011606]
2013-03-10	-3.076	-3.3467		ref|Mus musculus membrane-associated ring finger (C3HC4) 10 (March10), transcript variant 1, mRNA [NM_172568]
NAP107366-1	-3.07588	-3.34508		Unknown
Sass6	-3.0744	-3.0587		ref|Mus musculus spindle assembly 6 homolog (C. elegans) (Sass6), mRNA [NM_028349]
E130203B14Rik	-3.07334	-3.15351		ref|Mus musculus RIKEN cDNA E130203B14 gene (E130203B14Rik), mRNA [NM_178791]
Fmo1	-3.07273	-3.0138		ref|Mus musculus flavin containing monooxygenase 1 (Fmo1), mRNA [NM_010231]
Trem2	-3.07154	-2.67605		ref|Mus musculus triggering receptor expressed on myeloid cells 2 (Trem2), mRNA [NM_031254]
Laptm5	-3.07151	-3.06188		ref|Mus musculus lysosomal-associated protein transmembrane 5 (Laptm5), mRNA [NM_010686]
Ott	-3.07018	-2.8362		ref|Mus musculus ovary testis transcribed (Ott), mRNA [NM_011022]
Osbpl7	-3.06973	-2.69119		gb|Mus musculus adult male testis cDNA, RIKEN full-length enriched library, clone:4933437E18 product:OSBP-RELATED PROTEIN 7 homolog [Homo sapiens], full insert sequence. [AK017095]
TC1661731	-3.06885	-2.44897		Unknown
B4galt4	-3.06877	-2.78733		ref|Mus musculus UDP-Gal:betaGlcNAc beta 1,4-galactosyltransferase, polypeptide 4 (B4galt4), mRNA [NM_019804]
Abra	-3.06592	-2.9004		ref|Mus musculus actin-binding Rho activating protein (Abra), mRNA [NM_175456]
Dbc1	-3.06228	-4.19893		ref|Mus musculus deleted in bladder cancer 1 (human) (Dbc1), mRNA [NM_019967]
Rspo1	-3.06089	-3.06089		ref|Mus musculus R-spondin homolog (Xenopus laevis) (Rspo1), mRNA [NM_138683]
Klf8	-3.05941	-3.75997		ref|Mus musculus Kruppel-like factor 8 (Klf8), mRNA [NM_173780]
NAP057461-1	-3.05854	-3.35076		tc|ENV2_MOUSE (P11370) Retrovirus-related Env polyprotein from Fv-4 locus, complete [TC1599525]
ENSMUST00000103383	-3.05752	-2.58029		ens|Immunoglobulin Kappa light chain V gene segment [Source:IMGT/GENE-DB;Acc:IGKV6-25] [ENSMUST00000103383]
NAP108679-1	-3.05636	-3.63732		Unknown
Krtap5-3	-3.05615	-3.60636		ref|Mus musculus keratin associated protein 5-3 (Krtap5-3), mRNA [NM_023860]
Lat2	-3.05466	-4.26327		ref|Mus musculus linker for activation of T cells family, member 2 (Lat2), transcript variant 1, mRNA [NM_020044]
Gpr155	-3.05408	-2.48116		ref|Mus musculus G protein-coupled receptor 155 (Gpr155), mRNA [NM_001080707]
Nrcam	-3.05348	-3.34155		ref|Mus musculus neuron-glia-CAM-related cell adhesion molecule (Nrcam), transcript variant 1, mRNA [NM_176930]
Cntnap5c	-3.04976	-2.78781		ref|Mus musculus contactin associated protein-like 5C (Cntnap5c), mRNA [NM_001081653]
1700013G24Rik	-3.04861	-3.95593		ref|Mus musculus RIKEN cDNA 1700013G24 gene (1700013G24Rik), mRNA [NM_027063]
Csn3	-3.04802	-3.76149		ens|Kappa-casein Precursor [Source:UniProtKB/Swiss-Prot;Acc:P06796] [ENSMUST00000001667]
Sgce	-3.04698	-2.95713		ref|Mus musculus sarcoglycan, epsilon (Sgce), transcript variant 4, mRNA [NM_011360]
NAP102279-1	-3.04682	-3.04682		Unknown
Sesn1	-3.04606	-2.62885		ref|Mus musculus sestrin 1 (Sesn1), transcript variant 2, mRNA [NM_001013370]
Dand5	-3.04335	-2.90525		gb|Mus musculus SP1 mRNA for cysteine kont protein, complete cds. [AB070694]
Dmxl2	-3.04172	-3.04495		ref|Mus musculus Dmx-like 2 (Dmxl2), mRNA [NM_172771]
Gan	-3.04158	-3.62687		ref|Mus musculus giant axonal neuropathy (Gan), mRNA [NM_001081151]
Cd4	-3.0397	-3.0611		ref|Mus musculus CD4 antigen (Cd4), mRNA [NM_013488]
Cytsb	-3.03962	-2.57594		ref|Mus musculus cytospin B (Cytsb), mRNA [NM_001029936]
ENSMUST00000107026	-3.03824	-3.84219		ens|Novel protein [Source:UniProtKB/TrEMBL;Acc:A2AB62] [ENSMUST00000107026]
Svip	-3.03325	-3.26785		ref|Mus musculus small VCP/p97-interacting protein (Svip), transcript variant 1, mRNA [NM_001160345]
A_52_P1101277	-3.02893	-2.68781		Unknown
Arhgap9	-3.02807	-3.63463		ref|Mus musculus Rho GTPase activating protein 9 (Arhgap9), mRNA [NM_146011]
ENSMUST00000120869	-3.02724	-3.8866		ens|RAD50-interacting protein 1 (RAD50 interactor 1)(Protein RINT-1) [Source:UniProtKB/Swiss-Prot;Acc:Q8BZ36] [ENSMUST00000120869]
Mtap2	-3.02636	-3.06995		ref|Mus musculus microtubule-associated protein 2 (Mtap2), transcript variant 1, mRNA [NM_001039934]
Gm13157	-3.02572	-3.4111		ref|Mus musculus predicted gene 13157 (Gm13157), mRNA [NM_001127189]
Olfr716	-3.02358	-3.06072		ref|Mus musculus olfactory receptor 716 (Olfr716), mRNA [NM_146604]
Chrng	-3.02329	-2.8826		ref|Mus musculus cholinergic receptor, nicotinic, gamma polypeptide (Chrng), mRNA [NM_009604]
Nlrp4c	-3.02087	-2.71055		ref|Mus musculus NLR family, pyrin domain containing 4C (Nlrp4c), mRNA [NM_031389]
AK079211	-3.02015	-4.05343		gb|Mus musculus adult male urinary bladder cDNA, RIKEN full-length enriched library, clone:9530034B22 product:unclassifiable, full insert sequence. [AK079211]
Hspb9	-3.01975	-3.00451		ref|Mus musculus heat shock protein, alpha-crystallin-related, B9 (Hspb9), mRNA [NM_029307]
Hepacam	-3.01655	-3.7456		ref|Mus musculus hepatocyte cell adhesion molecule (Hepacam), mRNA [NM_175189]
Defa3	-3.01268	-3.19569		ref|Mus musculus defensin, alpha, 3 (Defa3), mRNA [NM_007850]
Pthlh	-3.01142	-4.38697		ref|Mus musculus parathyroid hormone-like peptide (Pthlh), mRNA [NM_008970]
Slc35c2	-3.00847	-3.15706		ref|Mus musculus solute carrier family 35, member C2 (Slc35c2), mRNA [NM_144893]
Mia1	-3.00721	-2.58309		ref|Mus musculus melanoma inhibitory activity 1 (Mia1), mRNA [NM_019394]
LOC100045187	-3.00626	-2.36279		ref|PREDICTED: Mus musculus hypothetical protein LOC100045187 (LOC100045187), mRNA [XM_001473817]
Nkx2-3	-3.00419	-3.18561		ref|Mus musculus NK2 transcription factor related, locus 3 (Drosophila) (Nkx2-3), mRNA [NM_008699]
Cacnb1	-3.00113	-3.08234		ref|Mus musculus calcium channel, voltage-dependent, beta 1 subunit (Cacnb1), transcript variant 1, mRNA [NM_031173]
Gpr142	-3.00033	-4.79243		ref|Mus musculus G protein-coupled receptor 142 (Gpr142), mRNA [NM_181749]
Tm6sf2	-2.99908	-2.83808		ref|Mus musculus transmembrane 6 superfamily member 2 (Tm6sf2), mRNA [NM_181540]
Ccr10	-2.99825	-2.84133		ref|Mus musculus chemokine (C-C motif) receptor 10 (Ccr10), mRNA [NM_007721]
AY182513	-2.99673	-2.81348		gb|Mus musculus clone BaFL-P40 immunoglobulin heavy chain variable region mRNA, partial cds. [AY182513]
Atp13a2	-2.99556	-2.94665		ref|Mus musculus ATPase type 13A2 (Atp13a2), transcript variant 1, mRNA [NM_029097]
Sh3pxd2a	-2.99463	-3.03633		ref|Mus musculus SH3 and PX domains 2A (Sh3pxd2a), transcript variant 1, mRNA [NM_008018]
Serpinb1a	-2.99279	-3.55953		ref|Mus musculus serine (or cysteine) peptidase inhibitor, clade B, member 1a (Serpinb1a), mRNA [NM_025429]
Olfr1284	-2.99139	-4.83272		ref|Mus musculus olfactory receptor 1284 (Olfr1284), mRNA [NM_146381]
Ociad2	-2.98924	-2.74097		ref|Mus musculus OCIA domain containing 2 (Ociad2), mRNA [NM_026950]
Dnm2	-2.98597	-3.12422		ref|Mus musculus dynamin 2 (Dnm2), mRNA [NM_001039520]
Txndc11	-2.98541	-2.8273		ref|Mus musculus thioredoxin domain containing 11 (Txndc11), transcript variant 1, mRNA [NM_029582]
Slc38a8	-2.98165	-3.47035		ref|Mus musculus solute carrier family 38, member 8 (Slc38a8), mRNA [NM_001009950]
Cdnf	-2.97992	-2.73838		ref|Mus musculus cerebral dopamine neurotrophic factor (Cdnf), mRNA [NM_177647]
Folr2	-2.97903	-2.80725		ref|Mus musculus folate receptor 2 (fetal) (Folr2), mRNA [NM_008035]
Vwa3a	-2.97895	-2.95611		gb|Mus musculus 0 day neonate lung cDNA, RIKEN full-length enriched library, clone:E030013G06 product:hypothetical von Willebrand factor type A domain containing protein, full insert sequence. [AK086942]
Prkcb	-2.97622	-3.03505		ref|Mus musculus protein kinase C, beta (Prkcb), mRNA [NM_008855]
Cd274	-2.97581	-2.44878		ref|Mus musculus CD274 antigen (Cd274), mRNA [NM_021893]
Pf4	-2.97469	-2.99552		ref|Mus musculus platelet factor 4 (Pf4), mRNA [NM_019932]
Hoxc9	-2.97392	-2.58005		ref|Mus musculus homeobox C9 (Hoxc9), mRNA [NM_008272]
Ifitm1	-2.97104	-2.82071		ref|Mus musculus interferon induced transmembrane protein 1 (Ifitm1), transcript variant 1, mRNA [NM_026820]
Myo1g	-2.97055	-2.61565		ref|Mus musculus myosin IG (Myo1g), mRNA [NM_178440]
Trpv2	-2.96733	-2.65755		ref|Mus musculus transient receptor potential cation channel, subfamily V, member 2 (Trpv2), mRNA [NM_011706]
Rps6kb2	-2.96365	-2.7768		ref|Mus musculus ribosomal protein S6 kinase, polypeptide 2 (Rps6kb2), mRNA [NM_021485]
A_51_P410421	-2.96333	-3.22371		Unknown
Gng2	-2.96272	-2.57606		ref|Mus musculus guanine nucleotide binding protein (G protein), gamma 2 (Gng2), transcript variant 1, mRNA [NM_010315]
Foxb2	-2.9597	-2.9597		ref|Mus musculus forkhead box B2 (Foxb2), mRNA [NM_008023]
Slc7a5	-2.95881	-2.67157		ref|Mus musculus solute carrier family 7 (cationic amino acid transporter, y+ system), member 5 (Slc7a5), mRNA [NM_011404]
Srgap3	-2.95734	-2.81854		ref|Mus musculus SLIT-ROBO Rho GTPase activating protein 3 (Srgap3), mRNA [NM_080448]
H2-Oa	-2.9541	-3.13568		gb|Mouse MHC class II protein alpha chain, complete cds. [M95514]
Igsf10	-2.95325	-3.63309		ref|Mus musculus immunoglobulin superfamily, member 10 (Igsf10), mRNA [NM_001162884]
Chadl	-2.94971	-3.03113		ref|Mus musculus chondroadherin-like (Chadl), mRNA [NM_001164320]
Islr	-2.94869	-2.86367		ref|Mus musculus immunoglobulin superfamily containing leucine-rich repeat (Islr), mRNA [NM_012043]
ENSMUST00000052454	-2.94534	-3.24948		ens|Putative uncharacterized protein Fragment [Source:UniProtKB/TrEMBL;Acc:Q9D1T1] [ENSMUST00000052454]
XM_001474655	-2.94443	-2.66786		ref|PREDICTED: Mus musculus T cell receptor gamma chain (Tcrg), mRNA [XM_001474655]
Slc43a3	-2.94366	-3.90011		ref|Mus musculus solute carrier family 43, member 3 (Slc43a3), mRNA [NM_021398]
Krt1	-2.94251	-3.36975		gb|Mus musculus adult male testis cDNA, RIKEN full-length enriched library, clone:4930526B20 product:keratin complex 2, basic, gene 1, full insert sequence. [AK029748]
E2f2	-2.93668	-3.17903		ref|Mus musculus E2F transcription factor 2 (E2f2), mRNA [NM_177733]
NAP041383-1	-2.93628	-2.49538		Unknown
Gcnt1	-2.93483	-3.30484		ref|Mus musculus glucosaminyl (N-acetyl) transferase 1, core 2 (Gcnt1), transcript variant 1, mRNA [NM_173442]
Plxnd1	-2.93397	-4.03192		ref|Mus musculus plexin D1 (Plxnd1), mRNA [NM_026376]
ENSMUST00000103389	-2.93271	-2.68015		ens|Immunoglobulin Kappa light chain V gene segment [Source:IMGT/GENE-DB;Acc:IGKV8-19] [ENSMUST00000103389]
Hmbs	-2.93215	-4.02726		gb|Mus musculus adult inner ear cDNA, RIKEN full-length enriched library, clone:F930036J03 product:unclassifiable, full insert sequence. [AK158160]
Mecom	-2.92897	-2.58476		ref|Mus musculus MDS1 and EVI1 complex locus (Mecom), transcript variant 1, mRNA [NM_007963]
D930020B18Rik	-2.92795	-2.6521		gb|Mus musculus adult male cerebellum cDNA, RIKEN full-length enriched library, clone:1500017I17 product:unclassifiable, full insert sequence. [AK005279]
Ddx25	-2.92495	-2.8211		ref|Mus musculus DEAD (Asp-Glu-Ala-Asp) box polypeptide 25 (Ddx25), mRNA [NM_013932]
Taar2	-2.92372	-3.57271		ref|Mus musculus trace amine-associated receptor 2 (Taar2), mRNA [NM_001007266]
Sepx1	-2.9234	-2.74165		ref|Mus musculus selenoprotein X 1 (Sepx1), mRNA [NM_013759]
Actc1	-2.9228	-2.82479		ref|Mus musculus actin, alpha, cardiac muscle 1 (Actc1), mRNA [NM_009608]
Uba5	-2.92267	-2.8469		ref|Mus musculus ubiquitin-like modifier activating enzyme 5 (Uba5), mRNA [NM_025692]
Fah	-2.92066	-2.61799		ref|Mus musculus fumarylacetoacetate hydrolase (Fah), mRNA [NM_010176]
Cyp4f18	-2.91992	-2.87227		ref|Mus musculus cytochrome P450, family 4, subfamily f, polypeptide 18 (Cyp4f18), mRNA [NM_024444]
Nexn	-2.91973	-3.54186		ref|Mus musculus nexilin (Nexn), mRNA [NM_199465]
Sfxn2	-2.91518	-3.80667		ref|Mus musculus sideroflexin 2 (Sfxn2), mRNA [NM_053196]
Gpha2	-2.91487	-2.58218		ref|Mus musculus glycoprotein hormone alpha 2 (Gpha2), mRNA [NM_130453]
Clec4n	-2.91464	-2.33733		ref|Mus musculus C-type lectin domain family 4, member n (Clec4n), mRNA [NM_020001]
Abcb6	-2.91451	-2.9504		ref|Mus musculus ATP-binding cassette, sub-family B (MDR/TAP), member 6 (Abcb6), nuclear gene encoding mitochondrial protein, mRNA [NM_023732]
Cdc34	-2.91406	-3.14436		ref|Mus musculus cell division cycle 34 homolog (S. cerevisiae) (Cdc34), mRNA [NM_177613]
Peli3	-2.91196	-3.14614		ref|Mus musculus pellino 3 (Peli3), mRNA [NM_172835]
Mboat7	-2.91164	-3.51517		ref|Mus musculus membrane bound O-acyltransferase domain containing 7 (Mboat7), mRNA [NM_029934]
Lcat	-2.91113	-2.91113		ref|Mus musculus lecithin cholesterol acyltransferase (Lcat), mRNA [NM_008490]
Shisa9	-2.90886	-2.90886		ref|Mus musculus shisa homolog 9 (Xenopus laevis) (Shisa9), mRNA [NM_028277]
Fosl1	-2.90885	-2.7087		ref|Mus musculus fos-like antigen 1 (Fosl1), mRNA [NM_010235]
Gvin1	-2.90775	-2.74412		ref|Mus musculus GTPase, very large interferon inducible 1 (Gvin1), transcript variant A, mRNA [NM_029000]
Lmod1	-2.90728	-2.48327		ref|Mus musculus leiomodin 1 (smooth muscle) (Lmod1), mRNA [NM_053106]
Trp53	-2.90632	-2.92634		ref|Mus musculus transformation related protein 53 (Trp53), transcript variant 1, mRNA [NM_011640]
Fshr	-2.90589	-3.41323		ref|Mus musculus follicle stimulating hormone receptor (Fshr), mRNA [NM_013523]
NAP048128-1	-2.90587	-2.94857		Unknown
Dennd4a	-2.90531	-2.43628		ref|Mus musculus DENN/MADD domain containing 4A (Dennd4a), mRNA [NM_001162917]
9230112D13Rik	-2.90303	-3.35632		ref|PREDICTED: Mus musculus RIKEN cDNA 9230112D13 gene (9230112D13Rik), mRNA [XM_127665]
L22886	-2.89989	-2.67258		gb|Mus musculus rearranged IgH mRNA, V-region, cell line Cyd-1. [L22886]
Serpina10	-2.8996	-2.70078		gb|Mus musculus adult pancreas islet cells cDNA, RIKEN full-length enriched library, clone:C820015H15 product:serine (or cysteine) proteinase inhibitor, clade A (alpha-1 antiproteinase, antitrypsin), member 10, full insert sequence. [AK050552]
AK041018	-2.89931	-3.35617		gb|Mus musculus adult male aorta and vein cDNA, RIKEN full-length enriched library, clone:A530061N18 product:unclassifiable, full insert sequence. [AK041018]
Spnb4	-2.89924	-2.97504		ref|Mus musculus spectrin beta 4 (Spnb4), mRNA [NM_032610]
Stard7	-2.89845	-2.60735		ref|Mus musculus START domain containing 7 (Stard7), mRNA [NM_139308]
Polr2a	-2.89793	-2.82147		ref|Mus musculus polymerase (RNA) II (DNA directed) polypeptide A (Polr2a), mRNA [NM_009089]
Klf2	-2.89478	-3.18972		ref|Mus musculus Kruppel-like factor 2 (lung) (Klf2), mRNA [NM_008452]
Thy1	-2.89275	-2.6468		ref|Mus musculus thymus cell antigen 1, theta (Thy1), mRNA [NM_009382]
Exosc1	-2.89206	-2.99587		gb|Mus musculus adult male testis cDNA, RIKEN full-length enriched library, clone:1700025F01 product:RIKEN cDNA 2610312F07 gene, full insert sequence. [AK006333]
NAP051804-1	-2.88945	-2.70687		Unknown
Fcgr1	-2.88841	-2.57672		ref|Mus musculus Fc receptor, IgG, high affinity I (Fcgr1), mRNA [NM_010186]
AK027988	-2.88625	-4.91258		gb|Mus musculus 18-day embryo whole body cDNA, RIKEN full-length enriched library, clone:1110062G22 product:inferred: Testis-specific A-kinase-anchoring-protein {Rattus norvegicus}, full insert sequence. [AK027988]
1700013N18Rik	-2.88619	-2.88221		ref|Mus musculus RIKEN cDNA 1700013N18 gene (1700013N18Rik), non-coding RNA [NR_003639]
Cyp39a1	-2.88105	-2.52354		ref|Mus musculus cytochrome P450, family 39, subfamily a, polypeptide 1 (Cyp39a1), mRNA [NM_018887]
Steap3	-2.87868	-2.73598		gb|Mus musculus dudulin 2 mRNA, complete cds. [AY029586]
Plcg1	-2.87772	-3.34326		gb|Mus musculus ELP mRNA, complete cds. [AF027185]
AK037375	-2.87761	-3.1082		gb|Mus musculus 16 days neonate thymus cDNA, RIKEN full-length enriched library, clone:A130012I18 product:unclassifiable, full insert sequence. [AK037375]
ENSMUST00000074800	-2.87666	-2.77714		ens|Putative uncharacterized protein [Source:UniProtKB/TrEMBL;Acc:Q6R5G9] [ENSMUST00000074800]
Cyp3a41a	-2.87516	-3.64424		ref|Mus musculus cytochrome P450, family 3, subfamily a, polypeptide 41A (Cyp3a41a), mRNA [NM_017396]
Pi16	-2.87407	-2.963		ref|Mus musculus peptidase inhibitor 16 (Pi16), mRNA [NM_023734]
ENSMUST00000103299	-2.87388	-2.78756		ens|T-cell receptor beta C gene segment [Source:IMGT/GENE-DB;Acc:TRBC2] [ENSMUST00000103299]
Cd200	-2.87274	-2.44035		ref|Mus musculus CD200 antigen (Cd200), mRNA [NM_010818]
Rasgrp4	-2.87216	-3.14902		ref|Mus musculus RAS guanyl releasing protein 4 (Rasgrp4), mRNA [NM_145149]
NAP048841-1	-2.87192	-2.68541		Unknown
Six1	-2.87076	-2.67961		ref|Mus musculus sine oculis-related homeobox 1 homolog (Drosophila) (Six1), mRNA [NM_009189]
Trabd	-2.87072	-2.92056		ref|Mus musculus TraB domain containing (Trabd), mRNA [NM_026485]
Slc4a7	-2.87	-3.20262		ref|Mus musculus solute carrier family 4, sodium bicarbonate cotransporter, member 7 (Slc4a7), mRNA [NM_001033270]
Dis3l	-2.86823	-2.88143		ref|Mus musculus DIS3 mitotic control homolog (S. cerevisiae)-like (Dis3l), transcript variant 2, mRNA [NM_172519]
Angptl7	-2.86811	-3.33164		ref|Mus musculus angiopoietin-like 7 (Angptl7), mRNA [NM_001039554]
Adcy7	-2.86786	-2.41021		ref|Mus musculus adenylate cyclase 7 (Adcy7), transcript variant 3, mRNA [NM_001037724]
Hcls1	-2.86467	-2.61605		ref|Mus musculus hematopoietic cell specific Lyn substrate 1 (Hcls1), mRNA [NM_008225]
Fbln7	-2.86053	-2.85594		ref|Mus musculus fibulin 7 (Fbln7), mRNA [NM_024237]
NAP038884-1	-2.85969	-2.62877		Unknown
Sit1	-2.85903	-2.82144		ref|Mus musculus suppression inducing transmembrane adaptor 1 (Sit1), mRNA [NM_019436]
Madd	-2.85846	-3.62086		ref|Mus musculus MAP-kinase activating death domain (Madd), mRNA [NM_145527]
Fam132a	-2.8575	-3.80864		ref|Mus musculus family with sequence similarity 132, member A (Fam132a), mRNA [NM_026125]
Masp1	-2.85735	-3.49844		ens|Mannan-binding lectin serine protease 1 Precursor (EC 3.4.21.-)(Mannose-binding lectin-associated serine protease-1)(MASP-1)(Mannose-binding protein-associated serine protease)(Complement factor MASP-3)(Serine protease 5)(Complement-activating compone
Vmn2r89	-2.8564	-3.65522		ref|Mus musculus vomeronasal 2, receptor 89 (Vmn2r89), transcript variant 1, mRNA [NM_009486]
Sytl4	-2.85554	-2.64918		ref|Mus musculus synaptotagmin-like 4 (Sytl4), mRNA [NM_013757]
AK054316	-2.85418	-2.64604		gb|Mus musculus 2 days pregnant adult female ovary cDNA, RIKEN full-length enriched library, clone:E330014J08 product:unclassifiable, full insert sequence. [AK054316]
Atp7b	-2.85378	-2.836		ref|Mus musculus ATPase, Cu++ transporting, beta polypeptide (Atp7b), mRNA [NM_007511]
Vsnl1	-2.85171	-2.85171		ref|Mus musculus visinin-like 1 (Vsnl1), mRNA [NM_012038]
Hoxb5	-2.85024	-2.43072		ref|Mus musculus homeobox B5 (Hoxb5), mRNA [NM_008268]
NAP107273-1	-2.84963	-2.57523		Unknown
Uts2r	-2.84755	-2.63443		ref|Mus musculus urotensin 2 receptor (Uts2r), mRNA [NM_145440]
Xkr8	-2.84746	-2.32289		ref|Mus musculus X Kell blood group precursor related family member 8 homolog (Xkr8), mRNA [NM_201368]
L18942	-2.84364	-5.30705		gb|Mus musculus immunoglobulin light chain AbH130 VJ region mRNA, partial cds. [L18942]
Cyp4f14	-2.84337	-3.58077		ref|Mus musculus cytochrome P450, family 4, subfamily f, polypeptide 14 (Cyp4f14), mRNA [NM_022434]
LOC676546	-2.8425	-2.4012		ref|PREDICTED: Mus musculus similar to COLlagen family member (col-183) (LOC676546), mRNA [XM_990990]
Kcnc3	-2.84246	-2.91636		ref|Mus musculus potassium voltage gated channel, Shaw-related subfamily, member 3 (Kcnc3), mRNA [NM_008422]
Susd2	-2.84065	-2.84065		ref|Mus musculus sushi domain containing 2 (Susd2), transcript variant 1, mRNA [NM_027890]
Bckdk	-2.84023	-3.17138		ref|Mus musculus branched chain ketoacid dehydrogenase kinase (Bckdk), nuclear gene encoding mitochondrial protein, mRNA [NM_009739]
Ppapdc1b	-2.83763	-2.38737		ref|Mus musculus phosphatidic acid phosphatase type 2 domain containing 1B (Ppapdc1b), mRNA [NM_028000]
B430319H21Rik	-2.83727	-2.66595		gb|Mus musculus 4 days neonate male adipose cDNA, RIKEN full-length enriched library, clone:B430319H21 product:hypothetical protein, full insert sequence. [AK021026]
Sesn2	-2.83725	-3.08033		ref|Mus musculus sestrin 2 (Sesn2), mRNA [NM_144907]
Olfr518	-2.83311	-3.46082		ref|Mus musculus olfactory receptor 518 (Olfr518), mRNA [NM_146306]
A_52_P988817	-2.83191	-2.47458		Unknown
Gosr2	-2.831	-2.92832		ref|Mus musculus golgi SNAP receptor complex member 2 (Gosr2), mRNA [NM_019650]
Pipox	-2.83057	-3.04937		ref|Mus musculus pipecolic acid oxidase (Pipox), mRNA [NM_008952]
Abpa	-2.83047	-4.54562		ref|Mus musculus androgen binding protein alpha (Abpa), mRNA [NM_009596]
NAP036698-1	-2.82971	-3.01505		tc|Q6UX67_HUMAN (Q6UX67) ALRH2998, partial (47%) [TC1619366]
Ttc28	-2.82966	-2.7559		ref|Mus musculus tetratricopeptide repeat domain 28 (Ttc28), mRNA [NM_024477]
Hist1h1a	-2.82949	-3.09607		ref|Mus musculus histone cluster 1, H1a (Hist1h1a), mRNA [NM_030609]
Depdc7	-2.82923	-2.71922		ref|Mus musculus DEP domain containing 7 (Depdc7), mRNA [NM_144804]
Alx3	-2.8287	-3.07297		ref|Mus musculus aristaless-like homeobox 3 (Alx3), mRNA [NM_007441]
2010005H15Rik	-2.82592	-2.71617		ref|Mus musculus RIKEN cDNA 2010005H15 gene (2010005H15Rik), mRNA [NM_029733]
ENSMUST00000113532	-2.82493	-2.95206		ens|Hemicentin 2 [Source:UniProtKB/TrEMBL;Acc:A2AJ76] [ENSMUST00000113532]
Bcat2	-2.82297	-2.77887		ref|Mus musculus branched chain aminotransferase 2, mitochondrial (Bcat2), nuclear gene encoding mitochondrial protein, mRNA [NM_009737]
Pip4k2b	-2.82237	-2.52719		gb|Mus musculus pipk type II beta mRNA for Phosphatidyl inositol phosphate kinase type II beta, partial cds. [AB054987]
Kif24	-2.82133	-2.65936		gb|Mus musculus 12 days embryo embryonic body between diaphragm region and neck cDNA, RIKEN full-length enriched library, clone:9430029L23 product:kinesin family member 24, full insert sequence. [AK020445]
Lars2	-2.8199	-3.09899		ref|Mus musculus leucyl-tRNA synthetase, mitochondrial (Lars2), nuclear gene encoding mitochondrial protein, mRNA [NM_153168]
AK021069	-2.81499	-3.33103		gb|Mus musculus adult male corpus striatum cDNA, RIKEN full-length enriched library, clone:C030012B12 product:unclassifiable, full insert sequence. [AK021069]
Ndrg4	-2.8144	-2.50228		ref|Mus musculus N-myc downstream regulated gene 4 (Ndrg4), mRNA [NM_145602]
Scgb3a2	-2.81439	-2.7343		ref|Mus musculus secretoglobin, family 3A, member 2 (Scgb3a2), mRNA [NM_054038]
Cysltr1	-2.81417	-3.73588		ref|Mus musculus cysteinyl leukotriene receptor 1 (Cysltr1), mRNA [NM_021476]
Klk1b7-ps	-2.8138	-2.8138		ref|Mus musculus kallikrein 1-related peptidase b7, pseudogene (Klk1b7-ps), non-coding RNA [NR_033120]
Cdkn2c	-2.81351	-2.83429		gb|Mus musculus Cdk4 and Cdk6 inhibitor p18 protein mRNA, complete cds. [U19596]
Gm4884	-2.81262	-2.81262		ref|Mus musculus predicted gene 4884 (Gm4884), mRNA [NM_183166]
Olfr283	-2.81138	-3.31515		ref|Mus musculus olfactory receptor 283 (Olfr283), mRNA [NM_147036]
Gm2744	-2.81013	-2.3782		ref|PREDICTED: Mus musculus hypothetical protein LOC100040381 (LOC100040381), mRNA [XM_001475453]
Ccdc48	-2.80962	-2.76767		ens|EF-hand domain-containing protein ENSP00000381169 homolog [Source:UniProtKB/Swiss-Prot;Acc:Q9JJF6] [ENSMUST00000032132]
Trim54	-2.8084	-3.8525		ref|Mus musculus tripartite motif-containing 54 (Trim54), mRNA [NM_021447]
Prss50	-2.80736	-2.9109		ref|Mus musculus protease, serine, 50 (Prss50), mRNA [NM_146227]
Adcy9	-2.805	-2.5803		ref|Mus musculus adenylate cyclase 9 (Adcy9), mRNA [NM_009624]
NAP050809-1	-2.80477	-2.98239		tc|Q3JPC3_BURP1 (Q3JPC3) Periplasmic binding protein family, partial (4%) [TC1736060]
Sema5b	-2.80455	-2.89984		ref|Mus musculus sema domain, seven thrombospondin repeats (type 1 and type 1-like), transmembrane domain (TM) and short cytoplasmic domain, (semaphorin) 5B (Sema5b), mRNA [NM_013661]
Nkx6-2	-2.80165	-2.99506		ref|Mus musculus NK6 homeobox 2 (Nkx6-2), transcript variant 1, mRNA [NM_183248]
Itih4	-2.79934	-2.71195		ref|Mus musculus inter alpha-trypsin inhibitor, heavy chain 4 (Itih4), transcript variant 1, mRNA [NM_018746]
Wnk3	-2.79506	-3.51732		ref|PREDICTED: Mus musculus WNK lysine deficient protein kinase 3, transcript variant 3 (Wnk3), mRNA [XM_909586]
Lpxn	-2.79424	-2.45226		ref|Mus musculus leupaxin (Lpxn), mRNA [NM_134152]
Ehhadh	-2.79244	-2.44689		ref|Mus musculus enoyl-Coenzyme A, hydratase/3-hydroxyacyl Coenzyme A dehydrogenase (Ehhadh), mRNA [NM_023737]
U11548	-2.78653	-3.90188		gb|Mus musculus TFIIi-associated transactivator factor p17 mRNA, complete cds. [U11548]
Zyg11a	-2.78533	-2.78533		ref|Mus musculus zyg-11 homolog A (C. elegans) (Zyg11a), mRNA [NM_001167936]
Itpr2	-2.78338	-2.40376		ref|Mus musculus inositol 1,4,5-triphosphate receptor 2 (Itpr2), transcript variant 1, mRNA [NM_019923]
Olfr1032	-2.78232	-2.78232		ref|Mus musculus olfactory receptor 1032 (Olfr1032), mRNA [NM_146579]
Mro	-2.77911	-2.94868		ref|Mus musculus maestro (Mro), mRNA [NM_027741]
Prkcc	-2.7788	-3.17389		ref|Mus musculus protein kinase C, gamma (Prkcc), mRNA [NM_011102]
Crybb1	-2.77808	-4.20824		ref|Mus musculus crystallin, beta B1 (Crybb1), mRNA [NM_023695]
Gm11961	-2.77696	-2.895		ref|Mus musculus predicted gene 11961 (Gm11961), transcript variant 2, non-coding RNA [NR_027797]
4930563D23Rik	-2.77521	-3.18407		ref|Mus musculus RIKEN cDNA 4930563D23 gene (4930563D23Rik), mRNA [NM_029252]
Olfr494	-2.77415	-2.51508		ref|Mus musculus olfactory receptor 494 (Olfr494), mRNA [NM_146737]
AU041770	-2.77109	-2.83131		gb|AU041770 Mouse four-cell-embryo cDNA Mus musculus cDNA clone J1008H12 3'. [AU041770]
1110021J02Rik	-2.77083	-2.70424		ref|Mus musculus RIKEN cDNA 1110021J02 gene (1110021J02Rik), transcript variant 1, mRNA [NM_001163741]
Plxna2	-2.76953	-2.57433		ref|Mus musculus plexin A2 (Plxna2), mRNA [NM_008882]
LOC100047628	-2.76907	-3.69631		ref|PREDICTED: Mus musculus similar to Chain L, Structural Basis Of Antigen Mimicry In A Clinically Relevant Melanoma Antigen System, transcript variant 1 (LOC100047628), mRNA [XM_001476664]
Serinc3	-2.76894	-2.34318		ref|Mus musculus serine incorporator 3 (Serinc3), mRNA [NM_012032]
1700001K19Rik	-2.76877	-2.7443		ref|Mus musculus RIKEN cDNA 1700001K19 gene (1700001K19Rik), mRNA [NM_025488]
ENSMUST00000110434	-2.76862	-4.01122		ens|Butyrophilin subfamily 1 member A1 Precursor (BT) [Source:UniProtKB/Swiss-Prot;Acc:Q62556] [ENSMUST00000110434]
Osbpl10	-2.76837	-2.37492		ref|Mus musculus oxysterol binding protein-like 10 (Osbpl10), mRNA [NM_148958]
Lipg	-2.76715	-2.76715		ref|Mus musculus lipase, endothelial (Lipg), mRNA [NM_010720]
Rbbp8	-2.76599	-3.33318		gb|Mus musculus 0 day neonate lung cDNA, RIKEN full-length enriched library, clone:E030019K16 product:unclassifiable, full insert sequence. [AK087007]
Fgfr4	-2.76422	-3.65215		gb|Mus musculus fibroblast growth factor receptor 4 splice variant 17b (Fgfr4) mRNA, partial cds. [AF127140]
Pcsk1n	-2.76407	-2.93433		ref|Mus musculus proprotein convertase subtilisin/kexin type 1 inhibitor (Pcsk1n), mRNA [NM_013892]
Adam28	-2.76377	-2.41733		ref|Mus musculus a disintegrin and metallopeptidase domain 28 (Adam28), transcript variant 2, mRNA [NM_183366]
Ell2	-2.7624	-2.58849		ref|Mus musculus elongation factor RNA polymerase II 2 (Ell2), mRNA [NM_138953]
Lrrk1	-2.76179	-3.79921		gb|Mus musculus activated spleen cDNA, RIKEN full-length enriched library, clone:F830014K24 product:hypothetical Cysteine-rich region profile containing protein, full insert sequence. [AK171849]
ENSMUST00000043448	-2.76138	-2.59455		ens|Putative uncharacterized proteinMCG17500, isoform CRA_c ; [Source:UniProtKB/TrEMBL;Acc:Q9DAB2] [ENSMUST00000043448]
ENSMUST00000097811	-2.75991	-2.87071		ens|Rim1delta56-105 Fragment [Source:UniProtKB/TrEMBL;Acc:Q6BCW8] [ENSMUST00000097811]
Sfxn4	-2.75961	-4.24136		ref|Mus musculus sideroflexin 4 (Sfxn4), mRNA [NM_053198]
Vps13d	-2.75795	-3.32495		gb|Mus musculus 10 days neonate skin cDNA, RIKEN full-length enriched library, clone:4732457M22 product:inferred: hypothetical protein KIAA0453 - human (fragment), full insert sequence. [AK028805]
1700019N12Rik	-2.75676	-3.42922		ref|Mus musculus RIKEN cDNA 1700019N12 gene (1700019N12Rik), mRNA [NM_001039494]
Usf2	-2.75631	-3.22815		ref|Mus musculus upstream transcription factor 2 (Usf2), mRNA [NM_011680]
Strn4	-2.75503	-3.15819		ref|Mus musculus striatin, calmodulin binding protein 4 (Strn4), transcript variant 1, mRNA [NM_133789]
Isoc2a	-2.75482	-2.72726		ref|Mus musculus isochorismatase domain containing 2a (Isoc2a), nuclear gene encoding mitochondrial protein, mRNA [NM_001101598]
Opn5	-2.75392	-2.88629		ref|Mus musculus opsin 5 (Opn5), mRNA [NM_181753]
ENSMUST00000103355	-2.75301	-2.47996		ens|Immunoglobulin Kappa light chain V gene segment [Source:IMGT/GENE-DB;Acc:IGKV4-58] [ENSMUST00000103355]
Ppox	-2.75298	-2.82298		ref|Mus musculus protoporphyrinogen oxidase (Ppox), nuclear gene encoding mitochondrial protein, mRNA [NM_008911]
Olfr1285	-2.75138	-4.88109		ref|PREDICTED: Mus musculus olfactory receptor 1285 (Olfr1285), mRNA [XM_001481325]
4831426I19Rik	-2.75026	-2.78877		ref|Mus musculus RIKEN cDNA 4831426I19 gene (4831426I19Rik), transcript variant 1, mRNA [NM_001042699]
Myo5c	-2.74696	-3.41086		ref|Mus musculus myosin VC (Myo5c), mRNA [NM_001081322]
Hist2h2aa1	-2.74477	-4.95273		ref|Mus musculus histone cluster 2, H2aa1 (Hist2h2aa1), mRNA [NM_013549]
1700025L06Rik	-2.74469	-2.74469		gb|Mus musculus adult male testis cDNA, RIKEN full-length enriched library, clone:4930449M09 product:unclassifiable, full insert sequence. [AK015435]
Olfr620	-2.74388	-4.48378		ref|Mus musculus olfactory receptor 620 (Olfr620), mRNA [NM_146812]
AK087420	-2.7434	-3.95356		gb|Mus musculus 0 day neonate eyeball cDNA, RIKEN full-length enriched library, clone:E130018H07 product:unclassifiable, full insert sequence. [AK087420]
Prodh	-2.74253	-3.43562		ref|Mus musculus proline dehydrogenase (Prodh), nuclear gene encoding mitochondrial protein, mRNA [NM_011172]
2810432L12Rik	-2.74243	-3.0251		ref|Mus musculus RIKEN cDNA 2810432L12 gene (2810432L12Rik), mRNA [NM_025944]
Rab3d	-2.73928	-2.86195		ref|Mus musculus RAB3D, member RAS oncogene family (Rab3d), mRNA [NM_031874]
Tssk1	-2.7392	-3.23936		ref|Mus musculus testis-specific serine kinase 1 (Tssk1), mRNA [NM_009435]
Jmy	-2.73896	-2.41658		ref|Mus musculus junction-mediating and regulatory protein (Jmy), mRNA [NM_021310]
6430573F11Rik	-2.7337	-2.52585		ref|Mus musculus RIKEN cDNA 6430573F11 gene (6430573F11Rik), mRNA [NM_176952]
Lce1j	-2.73184	-2.34641		ref|PREDICTED: Mus musculus hypothetical LOC545547 (LOC545547), mRNA [XM_622329]
NAP038043-1	-2.73163	-4.09738		tc|Q9Y649_HUMAN (Q9Y649) GW128 (YWHAB protein), partial (16%) [TC1744477]
BQ033444	-2.73145	-3.15329		gb|UI-1-CF0-amw-b-09-0-UI.s1 NCI_CGAP_PlTr1 Mus musculus cDNA clone UI-1-CF0-amw-b-09-0-UI 3', mRNA sequence [BQ033444]
Snca	-2.73012	-2.45892		ref|Mus musculus synuclein, alpha (Snca), transcript variant 1, mRNA [NM_001042451]
Hdac8	-2.72927	-2.77135		ref|Mus musculus histone deacetylase 8 (Hdac8), mRNA [NM_027382]
Prss23	-2.72848	-2.36866		ref|Mus musculus protease, serine, 23 (Prss23), mRNA [NM_029614]
Ncoa1	-2.72767	-2.80749		ref|Mus musculus nuclear receptor coactivator 1 (Ncoa1), mRNA [NM_010881]
ENSMUST00000049565	-2.72083	-2.89837		ens|Putative uncharacterized protein [Source:UniProtKB/TrEMBL;Acc:Q8CBN5] [ENSMUST00000049565]
9130206I24Rik	-2.72068	-2.59078		ref|Mus musculus RIKEN cDNA 9130206I24 gene (9130206I24Rik), non-coding RNA [NR_030721]
Gm11938	-2.71897	-2.59079		ref|Mus musculus predicted gene 11938 (Gm11938), mRNA [NM_001127354]
Pgcp	-2.7188	-3.47406		gb|Mus musculus 10 days embryo whole body cDNA, RIKEN full-length enriched library, clone:2610034C17 product:unclassifiable, full insert sequence. [AK011656]
Gsdmc3	-2.71819	-3.3319		ref|Mus musculus gasdermin C3 (Gsdmc3), mRNA [NM_183194]
Olfr868	-2.71711	-3.20956		ref|Mus musculus olfactory receptor 868 (Olfr868), mRNA [NM_146559]
1810012P15Rik	-2.71499	-2.70613		ref|Mus musculus RIKEN cDNA 1810012P15 gene (1810012P15Rik), mRNA [NM_001076681]
3110049J23Rik	-2.71492	-3.14277		ref|Mus musculus RIKEN cDNA 3110049J23 gene (3110049J23Rik), mRNA [NM_026085]
Gdf9	-2.71433	-3.00427		ref|Mus musculus growth differentiation factor 9 (Gdf9), mRNA [NM_008110]
Nnmt	-2.71361	-2.50813		ref|Mus musculus nicotinamide N-methyltransferase (Nnmt), mRNA [NM_010924]
Fut4-ps1	-2.71248	-2.54298		gb|Mus musculus 11 days pregnant adult female ovary and uterus cDNA, RIKEN full-length enriched library, clone:5031435B15 product:fucosyltransferase 4, pseudogene 1, full insert sequence. [AK019884]
Homer3	-2.71214	-3.05545		ref|Mus musculus homer homolog 3 (Drosophila) (Homer3), transcript variant 2, mRNA [NM_011984]
ENSMUST00000073543	-2.71052	-2.57432		Unknown
1700016H13Rik	-2.70879	-2.344		ref|Mus musculus RIKEN cDNA 1700016H13 gene (1700016H13Rik), transcript variant 2, mRNA [NM_001163550]
Dstyk	-2.70465	-3.28278		ref|Mus musculus dual serine/threonine and tyrosine protein kinase (Dstyk), mRNA [NM_172516]
LOC677484	-2.70384	-2.40527		ref|PREDICTED: Mus musculus similar to Igh-6 protein (LOC677484), mRNA [XM_001003989]
AK038982	-2.70173	-3.60358		gb|Mus musculus adult male hypothalamus cDNA, RIKEN full-length enriched library, clone:A230081H06 product:unclassifiable, full insert sequence. [AK038982]
Olfr1500	-2.70078	-3.3653		ref|Mus musculus olfactory receptor 1500 (Olfr1500), mRNA [NM_001011831]
Osbpl1a	-2.70066	-3.39831		ref|Mus musculus oxysterol binding protein-like 1A (Osbpl1a), mRNA [NM_207530]
4933406C10Rik	-2.70059	-3.7685		gb|Mus musculus adult male testis cDNA, RIKEN full-length enriched library, clone:4933406C10 product:unclassifiable, full insert sequence. [AK016682]
Dusp22	-2.70006	-3.33779		ref|Mus musculus dual specificity phosphatase 22 (Dusp22), transcript variant 2, mRNA [NM_134068]
1110006O24Rik	-2.69923	-2.63582		ref|Mus musculus RIKEN cDNA 1110006O24 gene (1110006O24Rik), non-coding RNA [NR_027810]
Camk4	-2.69872	-2.34431		ref|Mus musculus calcium/calmodulin-dependent protein kinase IV (Camk4), mRNA [NM_009793]
Bbx	-2.69811	-3.1987		ref|Mus musculus bobby sox homolog (Drosophila) (Bbx), mRNA [NM_027444]
4833439L19Rik	-2.69729	-2.55532		ref|Mus musculus RIKEN cDNA 4833439L19 gene (4833439L19Rik), mRNA [NM_133797]
Ufm1	-2.69651	-3.41433		ref|Mus musculus ubiquitin-fold modifier 1 (Ufm1), mRNA [NM_026435]
Dap	-2.69591	-3.21861		ref|Mus musculus death-associated protein (Dap), mRNA [NM_146057]
Ppp1r16b	-2.69449	-2.6166		ref|Mus musculus protein phosphatase 1, regulatory (inhibitor) subunit 16B (Ppp1r16b), transcript variant 1, mRNA [NM_001159662]
Usp12	-2.69284	-2.83343		ref|Mus musculus ubiquitin specific peptidase 12 (Usp12), mRNA [NM_011669]
4930502C15Rik	-2.69265	-2.35862		gb|Mus musculus adult male testis cDNA, RIKEN full-length enriched library, clone:4930502C15 product:homeodomain interacting protein kinase 2, full insert sequence. [AK076827]
NAP070939-1	-2.69111	-3.94892		Unknown
Spint1	-2.69083	-2.73722		ref|Mus musculus serine protease inhibitor, Kunitz type 1 (Spint1), mRNA [NM_016907]
Cmah	-2.69064	-2.72557		ref|Mus musculus cytidine monophospho-N-acetylneuraminic acid hydroxylase (Cmah), transcript variant 1, mRNA [NM_007717]
Pip5k1b	-2.69008	-2.82759		ref|Mus musculus phosphatidylinositol-4-phosphate 5-kinase, type 1 beta (Pip5k1b), mRNA [NM_008846]
Gsbs	-2.68974	-2.68974		ref|Mus musculus G substrate (Gsbs), mRNA [NM_011153]
Prdm15	-2.68775	-2.93979		ref|Mus musculus PR domain containing 15 (Prdm15), mRNA [NM_144789]
Olfr571	-2.68502	-2.4413		ref|Mus musculus olfactory receptor 571 (Olfr571), mRNA [NM_147085]
Pdzd2	-2.68364	-3.6554		gb|Mus musculus adult retina cDNA, RIKEN full-length enriched library, clone:A930022H17 product:hypothetical PDZ domain (also known as DHR or GLGF) containing protein, full insert sequence. [AK020883]
Gmppb	-2.68324	-2.63566		ref|Mus musculus GDP-mannose pyrophosphorylase B (Gmppb), mRNA [NM_177910]
Qsox1	-2.68181	-2.80276		ref|Mus musculus quiescin Q6 sulfhydryl oxidase 1 (Qsox1), transcript variant 2, mRNA [NM_023268]
Tollip	-2.6816	-2.77022		ref|Mus musculus toll interacting protein (Tollip), mRNA [NM_023764]
Sgca	-2.68065	-3.11369		ref|Mus musculus sarcoglycan, alpha (dystrophin-associated glycoprotein) (Sgca), transcript variant 2, mRNA [NM_009161]
Hexdc	-2.67983	-2.67561		ref|Mus musculus hexosaminidase (glycosyl hydrolase family 20, catalytic domain) containing (Hexdc), transcript variant 2, mRNA [NM_001001333]
Glcci1	-2.67642	-2.90538		ref|Mus musculus glucocorticoid induced transcript 1 (Glcci1), transcript variant 1, mRNA [NM_133236]
Rgs3	-2.67545	-2.76472		ref|Mus musculus regulator of G-protein signaling 3 (Rgs3), transcript variant 2, mRNA [NM_134257]
Fbln1	-2.67478	-3.20582		ref|Mus musculus fibulin 1 (Fbln1), mRNA [NM_010180]
Rgmb	-2.67307	-3.58859		gb|Mus musculus RGM domain family, member B, mRNA (cDNA clone IMAGE:5351870), partial cds. [BC030405]
Atp2a3	-2.66385	-3.19122		ref|Mus musculus ATPase, Ca++ transporting, ubiquitous (Atp2a3), transcript variant 2, mRNA [NM_016745]
Krt33b	-2.66281	-2.66281		ref|Mus musculus keratin 33B (Krt33b), mRNA [NM_013570]
Siglecg	-2.65942	-2.5119		ref|Mus musculus sialic acid binding Ig-like lectin G (Siglecg), mRNA [NM_172900]
2610034M16Rik	-2.65917	-3.77324		ref|Mus musculus RIKEN cDNA 2610034M16 gene (2610034M16Rik), mRNA [NM_027001]
Pth1r	-2.6568	-2.8805		ref|Mus musculus parathyroid hormone 1 receptor (Pth1r), transcript variant 1, mRNA [NM_011199]
1810014F10Rik	-2.65254	-2.7651		ref|Mus musculus RIKEN cDNA 1810014F10 gene (1810014F10Rik), mRNA [NM_026928]
AK082375	-2.65251	-2.57734		gb|Mus musculus 0 day neonate cerebellum cDNA, RIKEN full-length enriched library, clone:C230043A04 product:unclassifiable, full insert sequence. [AK082375]
Tcstv1	-2.64874	-2.70913		ref|Mus musculus 2-cell-stage, variable group, member 1 (Tcstv1), mRNA [NM_018756]
ENSMUST00000054263	-2.64769	-2.64769		ens|Transmembrane protein 164 [Source:UniProtKB/Swiss-Prot;Acc:Q6PHN7] [ENSMUST00000054263]
AK031219	-2.64719	-2.92814		gb|Mus musculus 13 days embryo forelimb cDNA, RIKEN full-length enriched library, clone:5930430M20 product:U4/U6 SNRNP 60 KDA PROTEIN homolog [Homo sapiens], full insert sequence. [AK031219]
1300010F03Rik	-2.64438	-2.9507		ref|Mus musculus RIKEN cDNA 1300010F03 gene (1300010F03Rik), transcript variant 1, mRNA [NM_027906]
Col5a2	-2.64386	-3.90311		ref|Mus musculus collagen, type V, alpha 2 (Col5a2), mRNA [NM_007737]
Gck	-2.64348	-2.62058		ref|Mus musculus glucokinase (Gck), mRNA [NM_010292]
Plekha4	-2.64316	-2.33526		ref|Mus musculus pleckstrin homology domain containing, family A (phosphoinositide binding specific) member 4 (Plekha4), mRNA [NM_148927]
Tln2	-2.64292	-3.64255		ref|Mus musculus talin 2 (Tln2), mRNA [NM_001081242]
Ptafr	-2.64274	-4.45392		ref|Mus musculus platelet-activating factor receptor (Ptafr), mRNA [NM_001081211]
Efcab1	-2.64243	-2.87729		ens|EF-hand calcium-binding domain-containing protein 1 [Source:UniProtKB/Swiss-Prot;Acc:Q9D3N2] [ENSMUST00000090277]
NP063118	-2.63947	-3.42211		tc|GB|X66236.1|CAA46966.1 185 kDa glycophosphoprotein [NP063118]
Myl9	-2.63778	-3.57205		ref|Mus musculus myosin, light polypeptide 9, regulatory (Myl9), mRNA [NM_172118]
Tspan13	-2.63679	-3.18962		ref|Mus musculus tetraspanin 13 (Tspan13), mRNA [NM_025359]
LOC675659	-2.63587	-2.47783		ref|PREDICTED: Mus musculus similar to Igh-6 protein (LOC675659), mRNA [XM_984041]
Cyb5r2	-2.63582	-3.44752		ref|Mus musculus cytochrome b5 reductase 2 (Cyb5r2), mRNA [NM_177216]
Foxi1	-2.6354	-2.6354		ref|Mus musculus forkhead box I1 (Foxi1), mRNA [NM_023907]
Wfdc5	-2.63537	-2.41756		ref|Mus musculus WAP four-disulfide core domain 5 (Wfdc5), mRNA [NM_145369]
Olfr524	-2.62815	-2.4275		ref|Mus musculus olfactory receptor 524 (Olfr524), mRNA [NM_001011814]
Cd209b	-2.62803	-2.62803		ref|Mus musculus CD209b antigen (Cd209b), transcript variant 1, mRNA [NM_026972]
AF333067	-2.62566	-3.82746		gb|Mus musculus chorionic gonadotropin beta-subunit glycoprotein mRNA, complete cds. [AF333067]
Myo15b	-2.6248	-2.72735		ref|PREDICTED: Mus musculus myosin XVB (Myo15b), mRNA [XM_981684]
Smarcb1	-2.62362	-3.02929		ref|Mus musculus SWI/SNF related, matrix associated, actin dependent regulator of chromatin, subfamily b, member 1 (Smarcb1), transcript variant 1, mRNA [NM_011418]
D030025P21Rik	-2.62295	-3.71036		ref|Mus musculus RIKEN cDNA D030025P21 gene (D030025P21Rik), non-coding RNA [NR_028577]
AK140790	-2.62243	-2.90837		gb|Mus musculus 16 days embryo head cDNA, RIKEN full-length enriched library, clone:C130019G10 product:hypothetical protein, full insert sequence. [AK140790]
Hdlbp	-2.62077	-2.92015		ref|Mus musculus high density lipoprotein (HDL) binding protein (Hdlbp), mRNA [NM_133808]
Pitpnm2	-2.62029	-3.06747		ref|Mus musculus phosphatidylinositol transfer protein, membrane-associated 2 (Pitpnm2), mRNA [NM_011256]
Klk1b26	-2.61817	-3.26429		ref|Mus musculus kallikrein 1-related petidase b26 (Klk1b26), mRNA [NM_010644]
C2cd4a	-2.61808	-2.87039		ref|Mus musculus C2 calcium-dependent domain containing 4A (C2cd4a), mRNA [NM_001163143]
Mgl2	-2.61728	-2.39891		ref|Mus musculus macrophage galactose N-acetyl-galactosamine specific lectin 2 (Mgl2), mRNA [NM_145137]
Prr15l	-2.61428	-3.14264		ref|Mus musculus proline rich 15-like (Prr15l), mRNA [NM_146026]
Olfr1313	-2.61305	-2.71791		ref|Mus musculus olfactory receptor 1313 (Olfr1313), mRNA [NM_207150]
Pnma1	-2.61297	-2.61297		ref|Mus musculus paraneoplastic antigen MA1 (Pnma1), mRNA [NM_027438]
Naa10	-2.61277	-2.64661		ref|Mus musculus Nalpha acetyltransferase 10 (Naa10), mRNA [NM_019870]
Ipo4	-2.6121	-2.47697		ref|Mus musculus importin 4 (Ipo4), mRNA [NM_024267]
Cd79b	-2.61156	-3.12448		ref|Mus musculus CD79B antigen (Cd79b), mRNA [NM_008339]
Nfatc2	-2.6103	-2.6601		ref|Mus musculus nuclear factor of activated T-cells, cytoplasmic, calcineurin-dependent 2 (Nfatc2), transcript variant 1, mRNA [NM_010899]
Rapgefl1	-2.60918	-2.8345		ref|Mus musculus Rap guanine nucleotide exchange factor (GEF)-like 1 (Rapgefl1), mRNA [NM_001080925]
Gna15	-2.60843	-2.46063		ref|Mus musculus guanine nucleotide binding protein, alpha 15 (Gna15), mRNA [NM_010304]
Zpbp	-2.60755	-2.43177		ref|Mus musculus zona pellucida binding protein (Zpbp), mRNA [NM_015785]
AK089505	-2.60672	-2.93196		gb|Mus musculus B6-derived CD11 +ve dendritic cells cDNA, RIKEN full-length enriched library, clone:F730041M02 product:unclassifiable, full insert sequence. [AK089505]
Bcl11a	-2.60648	-2.85922		ref|Mus musculus B-cell CLL/lymphoma 11A (zinc finger protein) (Bcl11a), transcript variant 1, mRNA [NM_016707]
AK019683	-2.6055	-2.6059		gb|Mus musculus adult male testis cDNA, RIKEN full-length enriched library, clone:4930519D17 product:leukemia inhibitory factor, full insert sequence. [AK019683]
BC130250	-2.6041	-2.68213		gb|Mus musculus cDNA clone IMAGE:40142431. [BC130250]
Fitm1	-2.60335	-2.60335		ref|Mus musculus fat storage-inducing transmembrane protein 1 (Fitm1), mRNA [NM_026808]
Sdr9c7	-2.60263	-3.77591		ref|Mus musculus 4short chain dehydrogenase/reductase family 9C, member 7 (Sdr9c7), mRNA [NM_027301]
Itgb2	-2.60139	-2.47779		ref|Mus musculus integrin beta 2 (Itgb2), mRNA [NM_008404]
4933407L21Rik	-2.59993	-2.74447		gb|Mus musculus 16 days neonate thymus cDNA, RIKEN full-length enriched library, clone:A130019C19 product:unclassifiable, full insert sequence. [AK037440]
Csf2rb	-2.59824	-2.77451		ref|Mus musculus colony stimulating factor 2 receptor, beta, low-affinity (granulocyte-macrophage) (Csf2rb), mRNA [NM_007780]
Srrm3	-2.5982	-2.44948		ref|Mus musculus serine/arginine repetitive matrix 3 (Srrm3), mRNA [NM_021403]
NAP102554-1	-2.59643	-2.72263		Unknown
Serpinb9c	-2.59557	-2.59557		ref|Mus musculus serine (or cysteine) peptidase inhibitor, clade B, member 9c (Serpinb9c), transcript variant 2, mRNA [NM_011453]
Zscan4c	-2.59381	-2.99966		ref|Mus musculus zinc finger and SCAN domain containing 4C (Zscan4c), mRNA [NM_001013765]
NAP044523-1	-2.59359	-3.34752		tc|MUSPTPASE protein tyrosine phosphatase {Mus musculus} (exp=-1; wgp=0; cg=0), partial (5%) [TC1756779]
AK053596	-2.593	-3.246		gb|Mus musculus 0 day neonate eyeball cDNA, RIKEN full-length enriched library, clone:E130112N23 product:hypothetical protein, full insert sequence. [AK053596]
Psen2	-2.59194	-2.67139		ref|Mus musculus presenilin 2 (Psen2), transcript variant 1, mRNA [NM_011183]
Prune2	-2.58914	-2.74376		ref|Mus musculus prune homolog 2 (Drosophila) (Prune2), mRNA [NM_181348]
Npffr2	-2.58772	-2.35387		ref|Mus musculus neuropeptide FF receptor 2 (Npffr2), mRNA [NM_133192]
ENSMUST00000072475	-2.58712	-3.58157		gb|Mus musculus putative pheromone receptor (VR15) mRNA, complete cds. [AF011425]
ENSMUST00000095985	-2.58632	-2.36285		ens|Putative uncharacterized protein [Source:UniProtKB/TrEMBL;Acc:Q9D9M3] [ENSMUST00000095985]
Nes	-2.58136	-3.03497		ref|Mus musculus nestin (Nes), mRNA [NM_016701]
Olfr59	-2.5797	-2.58863		ref|Mus musculus olfactory receptor 59 (Olfr59), mRNA [NM_011002]
BB473918	-2.57569	-4.65088		gb|BB473918 RIKEN full-length enriched, 13 days embryo heart Mus musculus cDNA clone D330003L15 3'. [BB473918]
Olfr357	-2.57538	-3.99016		ref|Mus musculus olfactory receptor 357 (Olfr357), mRNA [NM_146623]
Mtap4	-2.57519	-3.08145		gb|Mus musculus adult male tongue cDNA, RIKEN full-length enriched library, clone:2310009M23 product:microtubule-associated protein 4, full insert sequence. [AK019079]
Vstm2l	-2.57496	-3.93705		ref|Mus musculus V-set and transmembrane domain containing 2-like (Vstm2l), mRNA [NM_198627]
1700113H08Rik	-2.57462	-4.40931		ref|Mus musculus RIKEN cDNA 1700113H08 gene (1700113H08Rik), mRNA [NM_029685]
2310038E17Rik	-2.57414	-3.19402		gb|Mus musculus 0 day neonate thymus cDNA, RIKEN full-length enriched library, clone:A430088E12 product:similar to CARBOXYLESTERASE PRECURSOR (EC 3.1.1.1) (ALI-ESTERASE) (B-ESTERASE) (MONOBUTYRASE) (COCAINE ESTERASE) (PROCAINE ESTERASE) (METHYLBUTYRASE) [
A530032D15Rik	-2.57088	-3.12398		ref|Mus musculus RIKEN cDNA A530032D15Rik gene (A530032D15Rik), mRNA [NM_213615]
Slc14a2	-2.56945	-2.82536		ref|Mus musculus solute carrier family 14 (urea transporter), member 2 (Slc14a2), transcript variant 2, mRNA [NM_030683]
Nucb2	-2.5686	-2.86412		ref|Mus musculus nucleobindin 2 (Nucb2), transcript variant 2, mRNA [NM_016773]
Gstt2	-2.56762	-4.2021		ref|Mus musculus glutathione S-transferase, theta 2 (Gstt2), mRNA [NM_010361]
AK039475	-2.56756	-2.32437		gb|Mus musculus adult male spinal cord cDNA, RIKEN full-length enriched library, clone:A330048G02 product:unclassifiable, full insert sequence. [AK039475]
Dcaf10	-2.56675	-2.67391		ref|Mus musculus DDB1 and CUL4 associated factor 10 (Dcaf10), mRNA [NM_153167]
Hoxc4	-2.56313	-3.21617		gb|M.musculus Hox-3.5 mRNA. [X69019]
Pcbp4	-2.56168	-2.79665		ref|Mus musculus poly(rC) binding protein 4 (Pcbp4), mRNA [NM_021567]
ENSMUST00000037913	-2.55777	-2.5903		ens|RecQ-mediated genome instability protein 2 [Source:UniProtKB/Swiss-Prot;Acc:Q3UPE3] [ENSMUST00000037913]
2610015P09Rik	-2.55696	-2.55696		ens|Novel protein [Source:UniProtKB/TrEMBL;Acc:A9C445] [ENSMUST00000122014]
BC115496	-2.55559	-3.10941		gb|Mus musculus cDNA clone IMAGE:40100914. [BC115496]
ENSMUST00000075081	-2.54952	-2.54952		ens|Putative uncharacterized protein [Source:UniProtKB/TrEMBL;Acc:Q9DB06] [ENSMUST00000075081]
Tinag	-2.5493	-2.84444		ref|Mus musculus tubulointerstitial nephritis antigen (Tinag), mRNA [NM_012033]
AK050790	-2.54896	-2.54896		gb|Mus musculus 9 days embryo whole body cDNA, RIKEN full-length enriched library, clone:D030020C16 product:unclassifiable, full insert sequence. [AK050790]
Apc2	-2.54896	-2.53938		ref|Mus musculus adenomatosis polyposis coli 2 (Apc2), mRNA [NM_011789]
Pqlc3	-2.54737	-3.28103		ref|Mus musculus PQ loop repeat containing (Pqlc3), transcript variant 1, mRNA [NM_172574]
Zp3	-2.54587	-2.34823		ref|Mus musculus zona pellucida glycoprotein 3 (Zp3), mRNA [NM_011776]
Atp1b2	-2.5457	-2.33995		ref|Mus musculus ATPase, Na+/K+ transporting, beta 2 polypeptide (Atp1b2), mRNA [NM_013415]
Ak7	-2.54523	-2.54995		ref|Mus musculus adenylate kinase 7 (Ak7), mRNA [NM_030187]
Alppl2	-2.54289	-2.66909		ref|Mus musculus alkaline phosphatase, placental-like 2 (Alppl2), mRNA [NM_007433]
Kifc5c	-2.54252	-2.80101		gb|Mus musculus kinesin-related protein KIFC5C mRNA, partial cds. [AF221104]
Fmod	-2.54046	-2.51765		ref|Mus musculus fibromodulin (Fmod), mRNA [NM_021355]
BE573237	-2.54008	-2.66691		gb|BE573237 601333133F2 NCI_CGAP_Mam6 Mus musculus cDNA clone IMAGE:3710481 5', mRNA sequence [BE573237]
Polr3k	-2.53742	-2.6167		ref|Mus musculus polymerase (RNA) III (DNA directed) polypeptide K (Polr3k), mRNA [NM_025901]
Cd96	-2.5373	-2.36993		ref|Mus musculus CD96 antigen (Cd96), mRNA [NM_032465]
Ptpn7	-2.53723	-2.57233		ref|Mus musculus protein tyrosine phosphatase, non-receptor type 7 (Ptpn7), mRNA [NM_177081]
Cnot10	-2.53685	-2.4478		gb|Mus musculus 9.5 days embryo parthenogenote cDNA, RIKEN full-length enriched library, clone:B130064O10 product:CCR4-NOT transcription complex, subunit 10, full insert sequence. [AK157824]
2310001K24Rik	-2.53536	-2.53536		ref|Mus musculus RIKEN cDNA 2310001K24 gene (2310001K24Rik), non-coding RNA [NR_028122]
Bcat1	-2.53506	-3.15701		ref|Mus musculus branched chain aminotransferase 1, cytosolic (Bcat1), transcript variant 1, mRNA [NM_001024468]
Prlhr	-2.53299	-3.71629		ref|Mus musculus prolactin releasing hormone receptor (Prlhr), mRNA [NM_201615]
Olfr120	-2.53137	-2.7285		ref|Mus musculus olfactory receptor 120 (Olfr120), mRNA [NM_146631]
Klhl31	-2.52965	-2.88722		ref|Mus musculus kelch-like 31 (Drosophila) (Klhl31), mRNA [NM_172925]
Aipl1	-2.52955	-2.59398		gb|Mus musculus aryl-hydrocarbon interacting protein-like 1 (Aipl1) mRNA, complete cds. [AF296412]
A730081D07Rik	-2.52949	-2.49728		gb|Mus musculus 7 days neonate cerebellum cDNA, RIKEN full-length enriched library, clone:A730081D07 product:glucosaminyltransferase, I-branching enzyme, full insert sequence. [AK043285]
NAP042140-1	-2.52823	-2.39878		Unknown
H47	-2.52726	-2.49084		ref|Mus musculus histocompatibility 47 (H47), mRNA [NM_024439]
Slc2a13	-2.52283	-2.52834		ref|Mus musculus solute carrier family 2 (facilitated glucose transporter), member 13 (Slc2a13), mRNA [NM_001033633]
CB182661	-2.52152	-2.87229		gb|AGENCOURT_11383195 NIH_MGC_164 Mus musculus cDNA clone IMAGE:30243035 5', mRNA sequence [CB182661]
ENSMUST00000053635	-2.52073	-2.52073		ens|Putative uncharacterized protein [Source:UniProtKB/TrEMBL;Acc:Q8CDS5] [ENSMUST00000053635]
Disc1	-2.51909	-2.61459		ref|Mus musculus disrupted in schizophrenia 1 (Disc1), transcript variant 2, mRNA [NM_174853]
Rhoh	-2.51802	-2.89653		ref|Mus musculus ras homolog gene family, member H (Rhoh), mRNA [NM_001081105]
Sec11c	-2.51664	-2.86134		ref|Mus musculus SEC11 homolog C (S. cerevisiae) (Sec11c), mRNA [NM_025468]
Gchfr	-2.51448	-3.55467		ref|Mus musculus GTP cyclohydrolase I feedback regulator (Gchfr), mRNA [NM_177157]
Olfr926	-2.51033	-3.00581		ref|Mus musculus olfactory receptor 926 (Olfr926), mRNA [NM_146815]
1110038D17Rik	-2.51006	-3.10121		ref|Mus musculus RIKEN cDNA 1110038D17 gene (1110038D17Rik), mRNA [NM_175133]
Ubn1	-2.50822	-2.33044		ref|Mus musculus ubinuclein 1 (Ubn1), mRNA [NM_026666]
Ikzf4	-2.50575	-2.61893		ref|Mus musculus IKAROS family zinc finger 4 (Ikzf4), mRNA [NM_011772]
Itga1	-2.50556	-2.5911		gb|Mus musculus 10 days neonate skin cDNA, RIKEN full-length enriched library, clone:4732493C21 product:integrin alpha 1, full insert sequence. [AK029105]
Olfr63	-2.50436	-3.8617		ref|Mus musculus olfactory receptor 63 (Olfr63), mRNA [NM_146937]
XM_001474746	-2.4995	-2.3419		ref|PREDICTED: Mus musculus T-cell receptor gamma, constant region, transcript variant 2 (Tcrg-C), mRNA [XM_001474746]
Olfr656	-2.49872	-2.88768		ref|Mus musculus olfactory receptor 656 (Olfr656), mRNA [NM_147075]
Fibin	-2.49723	-2.97239		ref|Mus musculus fin bud initiation factor homolog (zebrafish) (Fibin), mRNA [NM_026271]
Srpx2	-2.49679	-2.45659		ref|Mus musculus sushi-repeat-containing protein, X-linked 2 (Srpx2), transcript variant 1, mRNA [NM_026838]
ENSMUST00000102557	-2.49633	-2.47072		ens|Nitric oxide synthase, brain (EC 1.14.13.39)(bNOS)(NOS type I)(Neuronal NOS)(N-NOS)(nNOS)(Constitutive NOS)(NC-NOS) [Source:UniProtKB/Swiss-Prot;Acc:Q9Z0J4] [ENSMUST00000102557]
H1fx	-2.49594	-2.57402		gb|AGENCOURT_10129125 NIH_MGC_134 Mus musculus cDNA clone IMAGE:6506165 5', mRNA sequence [BU511373]
Ndor1	-2.4953	-2.60381		ref|Mus musculus NADPH dependent diflavin oxidoreductase 1 (Ndor1), mRNA [NM_001082476]
NAP045839-1	-2.49388	-3.53449		Unknown
Ptpn3	-2.49154	-2.97228		ref|Mus musculus protein tyrosine phosphatase, non-receptor type 3 (Ptpn3), mRNA [NM_011207]
AK031552	-2.49114	-2.49114		gb|Mus musculus 13 days embryo male testis cDNA, RIKEN full-length enriched library, clone:6030450I04 product:hypothetical protein, full insert sequence. [AK031552]
ENSMUST00000040338	-2.49108	-3.11699		ens|Asparagine-linked glycosylation 13 homolog (S. cerevisiae) [Source:UniProtKB/TrEMBL;Acc:A3KGC9] [ENSMUST00000040338]
NAP034912-1	-2.48957	-2.67659		tc|O55080_MOUSE (O55080) Non-selective cation channel, partial (11%) [TC1634822]
Acpp	-2.48951	-3.22769		ref|Mus musculus acid phosphatase, prostate (Acpp), transcript variant 1, mRNA [NM_207668]
4930471G03Rik	-2.48906	-2.77425		ref|Mus musculus RIKEN cDNA 4930471G03 gene (4930471G03Rik), non-coding RNA [NR_015571]
Dnajb11	-2.48669	-2.67608		ens|DnaJ homolog subfamily B member 11 Precursor (ER-associated dnaJ protein 3)(ERj3p)(ERdj3)(ER-associated Hsp40 co-chaperone)(ER-associated DNAJ)(APOBEC1-binding protein 2)(ABBP-2) [Source:UniProtKB/Swiss-Prot;Acc:Q99KV1] [ENSMUST00000004574]
Mospd2	-2.48576	-2.5584		ref|Mus musculus motile sperm domain containing 2 (Mospd2), mRNA [NM_029730]
NAP063588-1	-2.48174	-2.35469		Unknown
Stxbp5	-2.48072	-2.74956		ref|Mus musculus syntaxin binding protein 5 (tomosyn) (Stxbp5), mRNA [NM_001081344]
Enpp2	-2.48032	-3.68585		ref|Mus musculus ectonucleotide pyrophosphatase/phosphodiesterase 2 (Enpp2), transcript variant 2, mRNA [NM_015744]
Epha5	-2.47832	-2.47832		ref|Mus musculus Eph receptor A5 (Epha5), mRNA [NM_007937]
Dio1	-2.4764	-2.67256		ref|Mus musculus deiodinase, iodothyronine, type I (Dio1), mRNA [NM_007860]
NAP071826-1	-2.47102	-3.46085		Unknown
Ankrd17	-2.47019	-2.52592		gb|Mus musculus 13 days embryo male testis cDNA, RIKEN full-length enriched library, clone:6030410M12 product:unclassifiable, full insert sequence. [AK031350]
[truncated: 1,976 more rows]

## Sheet: S3
Genes present in Adult duct pancreas gene set ordered by their position in the pancreas organoids vs pancreas ranked gene list
[truncated: 367 more rows]

[truncated: 3 more sheets: S4, S5, S6]
